# Supplementary material for: Synthesis and crystal structure of catena-poly[cobalt(II)-di-μ-chlorido-μ-pyridazine-κ2 N 1:N 2]
Source: Acta Crystallogr E Crystallogr Commun. 2023 Sep 8;79(Pt 10):872–6. doi: 10.1107/S2056989023007065 (PMC10561210; doi:10.1107/S2056989023007065)
Supplement: Supplementary file 1 [file e-79-00872-sup1.cif]

##############################################################################
#                                                                            #
# This CIF contains the data in a paper accepted for publication in          #
# Acta Crystallographica Section E. It conforms to the requirements of       #
# Notes for Authors for Acta Crystallographica Section E, and has been       #
# peer reviewed under the auspices of the IUCr Commission on Journals.       #
#                                                                            #
# Full details of the Crystallographic Information File format               #
# are given in the paper "The Crystallographic Information File (CIF):       #
# a New Standard Archive File for Crystallography" by S. R. Hall, F. H.      #
# Allen and I. D. Brown [Acta Cryst. (1991), A47, 655-685].                  #
#                                                                            #
# The current version of the core CIF dictionary is obtainable from          #
# ftp://ftp.iucr.org/pub/cif_core.dic.                                       #
#                                                                            #
# Software is freely available for graphical display of the structure(s)     #
# in this CIF. For information consult the CIF software page                 #
# http://www.iucr.org/resources/cif/software.                                #
#                                                                            #
# This file may be used for bona fide research purposes within the           #
# scientific community so long as proper attribution is given to the journal # 
# article from which it was obtained.                                        #
#                                                                            #
##############################################################################
data_I
_audit_creation_method     'SHELXL-2016/6'
_journal_date_recd_electronic     2023-08-07
_journal_date_accepted     2023-08-09
_journal_name_full     'Acta Crystallographica, Section E'
_journal_year     2023
_journal_volume     79
_journal_issue     10
_journal_page_first     0
_journal_page_last     0
_journal_paper_category     GM
_journal_paper_doi     10.1107/S2056989023007065
_journal_coeditor_code     HB8073
_publ_contact_author_name     'Christian N\"ather'
_publ_contact_author_address
;
Institut f\"ur Anorganische Chemie
Universit\"at Kiel
Max-Eyth.-Str. 2
24118 Kiel
Germany
;
_publ_contact_author_email     'cnaether@ac.uni-kiel.de'
_publ_contact_author_fax     ?
_publ_contact_author_phone     ?
_publ_section_title
;\
Synthesis and crystal structure of
<i>catena</i>-poly[cobalt(II)-di-\m-chlorido-\m-pyridazine-\
\k^2^<i>N</i>^1^:<i>N</i>^2^]
;
loop_
    _publ_author_name
    _publ_author_footnote
    _publ_author_address
    'N\"ather, Christian' .
;
Institut f\"ur Anorganische Chemie
Universit\"at Kiel
Max-Eyth.-Str. 2
24118 Kiel
Germany
;
    'Jess, Inke' .
;
Institut f\"ur Anorganische Chemie
Universit\"at Kiel
Max-Eyth.-Str. 2
24118 Kiel
Germany
;
_publ_section_synopsis
;
In the crystal structure of the title compound, the cobalt cations are
octahedrally coordinated by pairs of \m-1,1-bridging chloride anions and
bridging pyridazine ligands and linked into chains propagating along the
crystallographic <i>b</i>-axis direction.
;
_chemical_name_systematic
;\
<i>catena</i>-poly[cobalt(II)-di-\m-chlorido-\m-pyridazine-\
\k^2^<i>N</i>^1^:<i>N</i>^2^]
;
_chemical_name_common     ?
_chemical_formula_moiety     'C4 H4 Cl2 Co N2'
_chemical_formula_sum     'C4 H4 Cl2 Co N2'
_chemical_formula_iupac     '[Co Cl2 (C4 H4 N2)]'
_chemical_formula_weight     209.92
_chemical_melting_point     ?
_space_group_crystal_system     orthorhombic
_space_group_name_H-M_alt     'I m m a'
_space_group_name_Hall     '-I 2b 2'
loop_
    _space_group_symop_operation_xyz
    'x, y, z'
    '-x, -y+1/2, z'
    '-x, y+1/2, -z'
    'x, -y, -z'
    'x+1/2, y+1/2, z+1/2'
    '-x+1/2, -y+1, z+1/2'
    '-x+1/2, y+1, -z+1/2'
    'x+1/2, -y+1/2, -z+1/2'
    '-x, -y, -z'
    'x, y-1/2, -z'
    'x, -y-1/2, z'
    '-x, y, z'
    '-x+1/2, -y+1/2, -z+1/2'
    'x+1/2, y, -z+1/2'
    'x+1/2, -y, z+1/2'
    '-x+1/2, y+1/2, z+1/2'
_cell_length_a     6.69350(10)
_cell_length_b     7.20240(10)
_cell_length_c     12.7978(2)
_cell_angle_alpha     90
_cell_angle_beta     90
_cell_angle_gamma     90
_cell_volume     616.973(16)
_cell_formula_units_Z     4
_cell_measurement_reflns_used     2503
_cell_measurement_theta_min     6.9070
_cell_measurement_theta_max     78.2240
_cell_measurement_temperature     100(2)
_exptl_crystal_description     block
_exptl_crystal_colour     pink
_exptl_crystal_size_max     0.1
_exptl_crystal_size_mid     0.08
_exptl_crystal_size_min     0.08
_exptl_crystal_density_diffrn     2.260
_exptl_crystal_density_meas     ?
_exptl_crystal_density_method     ?
_exptl_crystal_F_000     412
_exptl_absorpt_coefficient_mu     28.908
_exptl_absorpt_correction_type     multi-scan
_exptl_absorpt_process_details
;
(CrysAlis PRO; Rigaku OD, 2022)
;
_exptl_absorpt_correction_T_min     0.31624
_exptl_absorpt_correction_T_max     1.00000
_diffrn_ambient_temperature     100.00(10)
_diffrn_source     'micro-focus sealed X-ray tube'
_diffrn_radiation_type     'Cu K\a'
_diffrn_radiation_wavelength     1.54184
_diffrn_radiation_monochromator     mirror
_diffrn_measurement_device_type     'XtaLAB Synergy, Dualflex, HyPix'
_diffrn_measurement_device     'four-circle diffractometer'
_diffrn_measurement_method     '\w scans'
_diffrn_detector     'Hybrid Pixel Array Detector'
_diffrn_detector_area_resol_mean     10.0000
_diffrn_reflns_number     3164
_diffrn_reflns_av_R_equivalents     0.0271
_diffrn_reflns_av_unetI/netI     0.0139
_diffrn_reflns_theta_min     6.920
_diffrn_reflns_theta_max     80.178
_diffrn_reflns_theta_full     67.684
_diffrn_measured_fraction_theta_max     0.983
_diffrn_measured_fraction_theta_full     1.000
_diffrn_reflns_limit_h_min     -8
_diffrn_reflns_limit_h_max     8
_diffrn_reflns_limit_k_min     -8
_diffrn_reflns_limit_k_max     8
_diffrn_reflns_limit_l_min     -16
_diffrn_reflns_limit_l_max     15
_diffrn_radiation_probe     x-ray
_refine_special_details     ?
_reflns_number_total     395
_reflns_number_gt     386
_reflns_threshold_expression     'I > 2\s(I)'
_refine_ls_structure_factor_coef     Fsqd
_refine_ls_matrix_type     full
_refine_ls_R_factor_all     0.0206
_refine_ls_R_factor_gt     0.0203
_refine_ls_wR_factor_gt     0.0575
_refine_ls_wR_factor_ref     0.0577
_refine_ls_goodness_of_fit_ref     1.068
_refine_ls_restrained_S_all     1.068
_refine_ls_number_reflns     395
_refine_ls_number_parameters     30
_refine_ls_number_restraints     0
_refine_ls_hydrogen_treatment     constr
_refine_ls_weighting_scheme     calc
_refine_ls_weighting_details
              'w=1/[\s^2^(Fo^2^)+(0.0390P)^2^+0.9618P] where P=(Fo^2^+2Fc^2^)/3'
_atom_sites_solution_hydrogens     geom
_atom_sites_solution_primary     dual
_atom_sites_solution_secondary     ?
_refine_ls_shift/su_max     0.000
_refine_ls_shift/su_mean     0.000
_refine_diff_density_max     0.638
_refine_diff_density_min     -0.338
_refine_ls_extinction_method
;
SHELXL2016 (Sheldrick, 2015b)
;
_refine_ls_extinction_coef     0.0016(3)
_refine_ls_extinction_expression
                                  'Fc^*^=kFc[1+0.001xFc^2^\l^3^/sin(2\q)]^-1/4^'
loop_
    _atom_type_symbol
    _atom_type_description
    _atom_type_scat_dispersion_real
    _atom_type_scat_dispersion_imag
    _atom_type_scat_source
    'C' 'C' 0.0181 0.0091
                         'International Tables Vol C Tables 4.2.6.8 and 6.1.1.4'
    'H' 'H' 0.0000 0.0000
                         'International Tables Vol C Tables 4.2.6.8 and 6.1.1.4'
    'Cl' 'Cl' 0.3639 0.7018
                         'International Tables Vol C Tables 4.2.6.8 and 6.1.1.4'
    'Co' 'Co' -2.3653 3.6143
                         'International Tables Vol C Tables 4.2.6.8 and 6.1.1.4'
    'N' 'N' 0.0311 0.0180
                         'International Tables Vol C Tables 4.2.6.8 and 6.1.1.4'
_computing_data_collection
;
CrysAlis PRO (Rigaku OD, 2022)
;
_computing_cell_refinement
;
CrysAlis PRO (Rigaku OD, 2022)
;
_computing_data_reduction
;
CrysAlis PRO (Rigaku OD, 2022)
;
_computing_structure_solution
;
<i>SHELXT2014</i> (Sheldrick, 2015a)
;
_computing_structure_refinement
;
SHELXL2016 (Sheldrick, 2015b)
;
_computing_molecular_graphics
;
DIAMOND (Brandenburg, 1999)
;
_computing_publication_material
;
publCIF (Westrip, 2010)
;
loop_
    _atom_site_type_symbol
    _atom_site_label
    _atom_site_fract_x
    _atom_site_fract_y
    _atom_site_fract_z
    _atom_site_U_iso_or_equiv
    _atom_site_adp_type
    _atom_site_calc_flag
    _atom_site_occupancy
    _atom_site_disorder_assembly
    _atom_site_disorder_group
    Co Co1 0.250000 0.250000 0.250000 0.0069(2) Uani d 1 . .
    Cl Cl1 0.500000 0.47804(8) 0.19118(4) 0.0089(2) Uani d 1 . .
    N N1 0.3991(3) 0.250000 0.39687(15) 0.0082(4) Uani d 1 . .
    C C1 0.3025(4) 0.250000 0.48765(19) 0.0126(5) Uani d 1 . .
    H H1 0.160605 0.250000 0.486369 0.015 Uiso calc 1 . .
    C C2 0.3973(4) 0.250000 0.58452(17) 0.0112(5) Uani d 1 . .
    H H2 0.323309 0.250000 0.647854 0.013 Uiso calc 1 . .
loop_
    _atom_site_aniso_label
    _atom_site_aniso_U_11
    _atom_site_aniso_U_22
    _atom_site_aniso_U_33
    _atom_site_aniso_U_12
    _atom_site_aniso_U_13
    _atom_site_aniso_U_23
    Co1 0.0036(3) 0.0111(3) 0.0062(3) 0.000 -0.00030(17) 0.000
    Cl1 0.0060(3) 0.0108(3) 0.0099(3) 0.000 0.000 0.00073(17)
    N1 0.0052(9) 0.0107(9) 0.0087(8) 0.000 0.0001(7) 0.000
    C1 0.0076(11) 0.0184(12) 0.0118(11) 0.000 0.0020(10) 0.000
    C2 0.0103(12) 0.0142(11) 0.0090(11) 0.000 -0.0005(9) 0.000
_geom_special_details
;
 All esds (except the esd in the dihedral angle between two l.s. planes)
 are estimated using the full covariance matrix.  The cell esds are taken
 into account individually in the estimation of esds in distances, angles
 and torsion angles; correlations between esds in cell parameters are only
 used when they are defined by crystal symmetry.  An approximate (isotropic)
 treatment of cell esds is used for estimating esds involving l.s. planes.
;
loop_
    _geom_bond_atom_site_label_1
    _geom_bond_atom_site_label_2
    _geom_bond_site_symmetry_2
    _geom_bond_distance
    _geom_bond_publ_flag
    Co1 N1 . 2.1282(19) y
    Co1 N1 13 2.1282(19) ?
    Co1 Cl1 . 2.4626(4) y
    Co1 Cl1 13 2.4626(4) ?
    Co1 Cl1 2_655 2.4626(4) ?
    Co1 Cl1 14_455 2.4626(4) ?
    N1 C1 . 1.330(3) ?
    N1 N1 2_655 1.350(4) ?
    C1 C2 . 1.393(3) ?
    C1 H1 . 0.9500 ?
    C2 C2 2_655 1.374(5) ?
    C2 H2 . 0.9500 ?
loop_
    _geom_angle_atom_site_label_1
    _geom_angle_atom_site_label_2
    _geom_angle_atom_site_label_3
    _geom_angle_site_symmetry_1
    _geom_angle_site_symmetry_3
    _geom_angle
    _geom_angle_publ_flag
    N1 Co1 N1 . 13 180.0 y
    N1 Co1 Cl1 . . 87.21(4) y
    N1 Co1 Cl1 13 . 92.79(4) y
    N1 Co1 Cl1 . 13 92.79(4) ?
    N1 Co1 Cl1 13 13 87.21(4) ?
    Cl1 Co1 Cl1 . 13 180.0 y
    N1 Co1 Cl1 . 2_655 87.21(4) ?
    N1 Co1 Cl1 13 2_655 92.79(4) n
    Cl1 Co1 Cl1 . 2_655 83.66(2) y
    Cl1 Co1 Cl1 13 2_655 96.34(2) y
    N1 Co1 Cl1 . 14_455 92.79(4) ?
    N1 Co1 Cl1 13 14_455 87.21(4) ?
    Cl1 Co1 Cl1 . 14_455 96.34(2) ?
    Cl1 Co1 Cl1 13 14_455 83.66(2) ?
    Cl1 Co1 Cl1 2_655 14_455 180.0 ?
    Co1 Cl1 Co1 . 2_655 85.611(17) ?
    C1 N1 N1 . 2_655 119.10(15) ?
    C1 N1 Co1 . . 122.93(17) ?
    N1 N1 Co1 2_655 . 117.97(5) ?
    N1 C1 C2 . . 123.8(3) ?
    N1 C1 H1 . . 118.1 ?
    C2 C1 H1 . . 118.1 ?
    C2 C2 C1 2_655 . 117.11(16) ?
    C2 C2 H2 2_655 . 121.4 ?
    C1 C2 H2 . . 121.4 ?
loop_
    _geom_hbond_atom_site_label_D
    _geom_hbond_atom_site_label_H
    _geom_hbond_atom_site_label_A
    _geom_hbond_site_symmetry_A
    _geom_hbond_distance_DH
    _geom_hbond_distance_HA
    _geom_hbond_distance_DA
    _geom_hbond_angle_DHA
    C2 H2 Cl1 5_445 0.95 2.97 3.574(2) 123
_shelx_space_group_comment
;
The symmetry employed for this shelxl refinement is uniquely defined
by the following loop, which should always be used as a source of
symmetry information in preference to the above space-group names.
They are only intended as comments.
;
_shelx_hkl_file
;
  -8   0   0 1885.46   40.63
  -8   0   0 1736.27   39.40
  -6   0   0   29.25    4.19
  -6   0   0   23.81    4.90
  -4   0   0 2401.05   48.38
  -4   0   0 2471.48   49.77
  -2   0   0  134.87    3.47
   2   0   0  133.47    3.55
   4   0   0 2308.66   46.34
   8   0   0 1746.72   39.29
  -7   0  -1  283.70   12.28
  -7   0   1  262.50   11.72
  -5   0  -1  361.92   10.20
  -5   0  -1  362.33   11.24
  -5   0   1  346.50   10.00
  -3   0   1 1257.09   23.63
  -3   0   1 1179.10   24.52
  -3   0  -1 1199.14   24.50
  -3   0  -1 1220.55   23.28
  -3   0  -1 1168.49   23.44
  -1   0   1  209.79    4.11
  -1   0  -1  190.72    3.94
   1   0  -1  192.87    4.22
   1   0   1  184.64    3.96
   1   0   1  193.99    4.17
   3   0  -1 1165.59   23.98
   3   0   1 1188.61   24.12
   5   0   1  324.62    9.77
   5   0  -1  363.69   10.57
   7   0  -1  255.07   11.48
  -8   0  -2 1467.22   33.10
  -8   0   2 1549.87   34.58
  -6   0  -2   36.05    4.10
  -6   0  -2   31.70    4.19
  -6   0  -2   32.44    5.24
  -6   0   2   28.82    5.18
  -4   0   2 3700.86   73.12
  -4   0   2 3881.30   74.81
  -4   0  -2 3719.79   74.06
  -4   0   2 3744.74   71.51
  -4   0  -2 3612.72   73.13
  -2   0  -2  122.61    2.70
  -2   0  -2  124.04    3.50
  -2   0   2  125.61    3.07
   0   0  -2 2458.59   52.76
   0   0   2 2810.86   51.90
   2   0   2  116.92    2.98
   2   0   2  117.36    3.43
   4   0   2 3608.55   69.32
   4   0  -2 3413.68   69.24
   6   0  -2   32.14    5.34
   8   0   2 1433.23   33.31
   8   0  -2 1470.81   33.37
  -7   0   3  405.55   14.91
  -7   0  -3  428.96   14.81
  -7   0  -3  440.04   15.51
  -5   0  -3 1489.65   31.81
  -5   0  -3 1458.86   32.49
  -5   0   3 1431.93   31.52
  -3   0   3 1174.90   22.92
  -3   0  -3 1100.10   23.80
  -1   0  -3 2397.92   45.12
  -1   0  -3 2277.45   46.09
   1   0   3 2275.22   43.35
   1   0  -3 2262.40   44.23
   3   0  -3 1072.68   23.08
   3   0   3 1125.35   23.06
   5   0   3 1451.45   31.59
   5   0  -3 1398.51   31.28
   5   0  -3 1467.56   34.61
   7   0  -3  419.84   15.03
  -8   0   4  162.22    6.67
  -8   0  -4  123.82    4.92
  -6   0  -4  107.24    5.77
  -6   0  -4   97.82    7.42
  -6   0  -4   99.00    6.37
  -6   0  -4   95.14    7.72
  -6   0   4  101.54    7.73
  -4   0  -4 1894.72   38.46
  -4   0   4 1963.37   38.75
  -4   0  -4 1874.61   38.65
  -2   0  -4 2394.35   45.18
  -2   0   4 2271.97   46.66
  -2   0  -4 2270.42   46.62
  -2   0   4 2415.65   45.82
   0   0  -4 1305.68   26.52
   0   0   4 1300.97   25.06
   0   0   4 1281.86   26.07
   0   0  -4 1274.97   25.03
   2   0   4 2131.48   41.73
   2   0  -4 2172.80   42.64
   4   0  -4 1741.17   37.59
   4   0   4 1857.10   37.81
   4   0  -4 1823.57   40.47
   6   0  -4   95.85    7.71
   6   0  -4   82.89    5.69
  -7   0   5  663.01   19.47
  -7   0  -5  661.13   18.61
  -5   0  -5   89.44    5.16
  -5   0  -5   92.03    5.98
  -5   0  -5   82.55    4.70
  -5   0   5   93.61    6.85
  -5   0   5   97.01    7.24
  -5   0  -5   90.36    6.92
  -5   0  -5   87.58    7.08
  -5   0   5   95.34    5.31
  -3   0  -5 1365.04   27.94
  -3   0   5 1279.04   26.26
  -1   0  -5 4629.70   84.26
  -1   0   5 4368.62   84.52
  -1   0   5 4480.13   85.70
   1   0   5 4538.83   85.15
   1   0  -5 4244.79   86.97
   3   0  -5 1278.55   29.71
   3   0  -5 1282.09   27.29
   3   0   5 1272.76   27.19
   3   0  -5 1260.13   28.79
   5   0  -5   87.47    7.16
   5   0   5   83.04    4.99
   5   0  -5   83.11    5.87
   5   0  -5   98.45    5.25
   7   0  -5  648.97   19.29
  -6   0   6 2193.02   48.84
  -6   0  -6 2107.04   48.43
  -6   0   6 2074.31   49.11
  -4   0   6   94.34    3.81
  -4   0  -6  121.63    5.66
  -2   0  -6 1653.24   34.27
  -2   0   6 1704.57   34.25
   0   0   6  381.21    8.61
   0   0   6  401.98    9.74
   0   0  -6  406.80   10.41
   2   0  -6 1624.00   34.25
   2   0   6 1634.99   32.80
   4   0  -6   92.24    6.03
   4   0   6   95.91    5.13
   6   0  -6 2034.81   46.51
   6   0  -6 1891.39   42.71
  -7   0  -7  104.86    5.52
  -7   0   7  108.78    6.19
  -7   0  -7  100.88    5.19
  -5   0   7  768.18   21.87
  -5   0   7  759.18   23.37
  -5   0  -7  769.05   22.30
  -3   0  -7  218.87    7.80
  -3   0   7  229.44    7.89
  -3   0   7  222.32    6.40
  -1   0   7  210.72    5.82
  -1   0  -7  243.62    7.84
  -1   0  -7  201.68    8.80
  -1   0   7  236.69    7.11
   1   0  -7  214.13    7.35
   1   0   7  215.28    5.59
   1   0   7  218.90    6.65
   1   0  -7  232.74    9.46
   1   0  -7  207.87    7.85
   3   0  -7  203.89    7.66
   3   0  -7  209.42    9.94
   3   0   7  211.54    7.61
   3   0  -7  222.79    8.83
   5   0  -7  699.04   19.74
   5   0  -7  713.09   22.30
   7   0  -7  100.65    6.16
  -6   0  -8 1720.01   38.80
  -6   0  -8 1686.21   38.50
  -6   0   8 1780.78   39.35
  -6   0   8 1689.39   40.07
  -4   0   8   70.28    3.61
  -4   0   8   64.48    5.58
  -4   0   8   74.12    5.03
  -4   0  -8   69.23    4.56
  -2   0   8 4418.68   86.51
  -2   0  -8 4218.52   88.57
   0   0  -8   41.38    3.16
   0   0   8   32.43    2.71
   0   0  -8   36.30    4.50
   0   0   8   33.26    2.15
   2   0  -8 4083.06   84.90
   2   0  -8 3987.93   87.04
   4   0  -8   67.20    5.61
   4   0  -8   73.28    5.17
   4   0  -8   68.92    4.95
   4   0  -8   76.82    7.24
   4   0   8   68.91    4.84
   6   0  -8 1465.84   33.13
   6   0  -8 1604.89   37.11
  -7   0   9   -0.15    1.47
  -5   0   9   10.49    3.95
  -5   0  -9    8.59    3.99
  -5   0   9    8.96    4.78
  -3   0  -9    0.97    3.16
  -3   0   9    2.11    2.50
  -3   0  -9    0.74    2.58
  -3   0   9    0.90    2.86
  -1   0   9  244.30    7.14
  -1   0  -9  262.35    8.95
  -1   0   9  248.09    8.23
  -1   0  -9  252.33   11.00
   1   0  -9  237.75   10.66
   1   0   9  231.60    6.59
   1   0  -9  238.68    8.14
   1   0   9  230.97    7.51
   3   0   9    0.37    2.26
   3   0  -9    0.79    2.75
   3   0   9   -0.76    2.46
   3   0  -9    2.54    4.38
   3   0  -9    2.05    3.25
   3   0  -9    1.95    2.77
   5   0  -9    9.42    4.61
   5   0  -9    5.18    3.11
  -6   0  10  956.91   22.09
  -6   0 -10  915.15   21.62
  -6   0 -10  880.94   20.84
  -4   0  10   33.36    4.48
  -4   0 -10   30.11    3.64
  -4   0 -10   37.14    5.00
  -2   0 -10 2593.43   51.99
  -2   0  10 2537.14   51.21
  -2   0 -10 2384.89   53.20
  -2   0  10 2288.36   51.89
  -2   0  10 2503.94   49.67
  -2   0 -10 2352.38   52.03
   0   0 -10  510.68   13.34
   0   0 -10  492.91   16.07
   0   0  10  421.45   12.12
   0   0  10  425.28   11.08
   2   0 -10 2414.40   50.03
   2   0 -10 2422.88   53.57
   2   0 -10 2273.39   48.89
   2   0  10 2285.76   48.09
   4   0 -10   33.99    4.32
   4   0 -10   35.15    5.90
   6   0 -10  918.37   22.20
  -5   0  11  676.29   18.05
  -5   0  11  626.51   16.32
  -5   0 -11  629.55   16.99
  -3   0  11  731.75   19.26
  -3   0 -11  729.13   20.47
  -3   0 -11  739.22   20.55
  -1   0  11  181.60    6.97
  -1   0 -11  176.77    8.58
  -1   0  11  176.57    6.18
   1   0 -11  173.75    7.72
   1   0 -11  180.87    9.65
   1   0  11  161.96    6.43
   3   0 -11  753.66   22.27
   3   0 -11  739.02   19.67
   5   0 -11  637.09   17.53
   5   0 -11  627.94   15.69
  -4   0 -12   61.02    5.01
  -4   0  12   67.03    4.30
  -4   0 -12   66.21    4.88
  -4   0  12   69.38    5.57
  -2   0  12  709.58   18.50
  -2   0 -12  752.27   20.45
   0   0 -12  568.01   16.86
   0   0 -12  591.93   18.37
   0   0 -12  553.52   15.65
   2   0 -12  773.19   22.06
   4   0 -12   67.58    5.27
   4   0 -12   63.02    4.52
  -5   0 -13  502.43   11.83
  -5   0  13  533.52   11.89
  -3   0 -13  461.18   12.32
  -3   0  13  412.59   11.54
  -3   0 -13  466.95   13.50
  -3   0 -13  429.75   11.64
  -1   0 -13  775.97   20.54
   1   0 -13  784.49   20.09
   1   0 -13  788.97   21.64
   3   0 -13  453.19   13.15
   3   0 -13  464.46   13.92
  -4   0  14  459.21   11.05
  -4   0 -14  457.81   10.96
  -2   0 -14   35.28    3.61
   0   0 -14  792.52   18.94
   2   0 -14   33.87    3.57
   2   0 -14   30.99    3.76
   4   0 -14  424.19   10.05
  -3   0  15  188.67    5.53
  -1   0 -15  384.82   10.57
   1   0 -15  371.07   10.01
   1   0 -15  384.33   10.43
   3   0 -15  181.43    5.35
   0   0 -16  818.86   17.61
  -7  -1   0    0.52    3.18
  -7   1   0    1.18    4.39
  -7  -1   0    4.02    4.08
  -5   1   0    0.41    1.93
  -5  -1   0    1.17    1.99
  -3  -1   0    0.60    0.36
  -3  -1   0   -0.04    0.95
  -3   1   0    0.14    0.99
  -1   1   0    0.07    0.39
  -1  -1   0    0.20    0.25
  -1  -1   0    0.11    0.32
  -1  -1   0    0.11    0.36
   1   1   0   -0.08    0.23
   1  -1   0    0.27    0.53
   1  -1   0    0.60    0.45
   3   1   0    0.56    0.95
   5  -1   0   -1.47    2.06
   5   1   0    1.45    1.96
   7   1   0    1.21    3.70
   7  -1   0    3.98    3.76
  -8  -1  -1  435.30   12.81
  -8  -1   1  430.69   12.70
  -8   1   1  442.33   12.83
  -6  -1   1  373.14   13.66
  -6  -1  -1  363.44   13.07
  -6   1   1  379.80   13.50
  -6  -1  -1  398.95   13.95
  -6   1  -1  386.98   14.18
  -6   1  -1  376.06   13.29
  -6   1   1  398.14   14.20
  -4  -1   1 1032.44   22.25
  -4  -1   1 1042.22   23.88
  -4   1   1 1009.12   23.98
  -4  -1  -1 1084.87   22.47
  -4   1   1 1071.20   22.48
  -4   1   1 1068.31   21.36
  -4  -1  -1 1056.27   23.37
  -4   1  -1 1092.60   22.64
  -4   1  -1 1020.65   21.29
  -2   1  -1 1022.21   19.94
  -2   1   1 1011.47   20.20
  -2  -1   1  987.17   20.05
  -2   1  -1 1009.05   20.11
  -2  -1   1  983.43   20.05
  -2  -1  -1 1004.81   20.07
  -2  -1   1 1022.36   19.53
   0   1   1 3270.37   63.95
   0  -1  -1 3420.81   64.23
   2   1   1 1021.09   20.43
   2  -1   1  981.62   20.61
   4   1   1 1057.69   23.12
   4  -1   1 1111.36   23.69
   4  -1  -1 1053.08   23.42
   8   1   1  391.05   12.36
   8  -1  -1  383.06   10.32
  -7  -1   2   14.62    4.48
  -7   1  -2   16.20    4.11
  -7  -1  -2   14.73    3.70
  -7   1   2   17.36    4.71
  -7   1  -2   15.27    4.91
  -7  -1   2   17.19    3.64
  -7  -1  -2   19.34    4.67
  -5  -1  -2   32.71    3.31
  -5   1   2   28.31    3.04
  -5   1  -2   35.97    3.26
  -5   1  -2   31.21    4.00
  -5  -1   2   31.15    2.94
  -5   1   2   32.14    4.01
  -5  -1  -2   35.21    3.10
  -3   1  -2   26.98    1.97
  -3  -1  -2   25.32    1.89
  -3  -1   2   29.28    1.85
  -3   1  -2   27.91    1.40
  -3  -1   2   27.23    1.25
  -3   1   2   28.45    1.61
  -3   1   2   24.81    1.85
  -3  -1   2   29.69    1.92
  -3   1   2   27.88    1.96
  -1   1  -2    2.53    0.76
  -1   1  -2    3.03    0.68
  -1   1  -2    2.63    0.57
  -1  -1  -2    1.54    0.69
  -1  -1  -2    2.05    0.67
  -1   1   2    3.37    0.65
  -1  -1   2    2.28    0.53
   1   1   2    1.80    0.21
   1  -1  -2    2.62    0.73
   1   1  -2    2.46    0.52
   3   1   2   25.62    1.77
   3  -1   2   27.61    2.02
   3  -1   2   28.59    1.81
   3   1  -2   29.10    1.92
   5  -1  -2   31.79    3.13
   5   1   2   31.23    2.72
   5   1  -2   28.59    2.82
   5  -1   2   33.17    3.35
   7  -1  -2   13.20    3.65
   7  -1  -2   12.29    4.17
   7   1  -2   15.93    4.48
  -8  -1   3  424.43   12.24
  -8   1   3  435.11   12.29
  -8  -1  -3  401.90   11.93
  -6  -1  -3  373.91   13.90
  -6   1  -3  374.92   14.43
  -6  -1  -3  350.55   12.74
  -6   1  -3  345.54   12.38
  -6   1   3  341.31   13.39
  -6  -1   3  361.06   13.49
  -4   1  -3 1037.01   23.99
  -4   1   3  985.25   23.93
  -4  -1  -3 1054.52   22.63
  -4   1  -3 1106.68   22.91
  -4  -1   3 1051.84   22.51
  -4  -1  -3  981.19   22.67
  -4  -1   3 1022.87   20.88
  -4   1   3 1021.66   21.36
  -4   1   3 1078.52   22.75
  -4  -1   3 1044.03   22.52
  -2  -1   3 1121.59   22.67
  -2   1  -3 1118.07   21.83
  -2  -1  -3 1090.90   22.45
  -2   1  -3 1087.37   22.53
  -2  -1   3 1122.35   21.86
  -2   1   3 1097.82   22.55
   0   1   3 1578.70   31.15
   0   1   3 1615.72   30.86
   0  -1  -3 1668.52   31.79
   0  -1   3 1556.13   30.93
   0   1  -3 1650.04   31.80
   2  -1   3 1079.45   21.99
   2   1   3 1070.18   21.86
   2  -1  -3 1100.57   22.16
   2   1  -3 1085.55   22.13
   4   1  -3 1052.99   25.08
   4  -1  -3 1001.17   24.53
   4   1  -3 1002.91   22.34
   4   1   3 1001.54   21.95
   4  -1   3 1048.81   22.75
   6  -1  -3  345.51   13.49
   6   1  -3  357.58   14.04
   8  -1  -3  375.40   10.54
  -7  -1  -4    3.95    2.74
  -7   1   4    4.90    4.04
  -7  -1  -4    2.95    4.03
  -7   1  -4    4.84    3.05
  -7  -1   4    2.31    2.96
  -7  -1   4    5.26    3.86
  -5  -1  -4   62.65    5.82
  -5   1   4   61.99    4.06
  -5  -1   4   54.57    5.42
  -5   1  -4   56.31    5.99
  -5   1   4   65.52    5.49
  -5   1   4   53.74    5.61
  -5  -1   4   59.44    3.95
  -5  -1   4   57.27    5.92
  -5   1  -4   65.02    5.02
  -5  -1  -4   53.39    3.80
  -5   1  -4   62.67    4.21
  -5  -1  -4   63.09    5.19
  -5   1   4   55.74    2.80
  -5  -1  -4   60.46    4.11
  -3   1  -4   15.28    1.05
  -3   1   4   11.05    1.43
  -3  -1   4   11.85    1.19
  -3  -1  -4   14.59    1.91
  -3   1  -4   15.01    1.95
  -3   1   4   15.23    1.83
  -3  -1   4   13.73    1.90
  -1   1   4   37.25    1.64
  -1  -1  -4   41.45    2.22
  -1  -1   4   36.36    2.21
  -1   1  -4   39.31    2.17
  -1   1  -4   38.34    1.54
  -1   1   4   39.72    1.90
  -1   1  -4   37.09    2.23
   1  -1  -4   38.98    2.27
   1   1  -4   38.03    1.57
   1   1   4   37.61    1.22
   1  -1   4   36.33    1.57
   3  -1   4   12.20    1.62
   3   1   4   12.70    1.66
   3   1  -4   16.85    1.91
   3  -1   4   16.11    1.97
   5   1  -4   65.45    6.08
   5  -1   4   66.77    4.58
   5   1  -4   58.82    3.92
   5  -1  -4   60.09    5.77
   5  -1  -4   58.13    4.11
   5   1   4   62.74    3.92
   7   1  -4    6.65    3.99
   7  -1  -4    2.80    2.92
   7  -1  -4    7.27    3.58
  -8  -1  -5  140.71    4.69
  -8   1   5  145.37    4.94
  -8  -1   5  152.87    5.21
  -6   1  -5  321.93   10.90
  -6  -1   5  295.44   12.41
  -6  -1  -5  321.42   12.94
  -6   1  -5  312.32   12.11
  -6   1   5  325.47   12.93
  -6  -1   5  293.75   12.96
  -6  -1  -5  321.69   11.83
  -4  -1  -5  886.03   20.38
  -4  -1   5  918.23   20.64
  -4   1   5  840.99   18.75
  -4   1  -5  907.90   21.18
  -4   1  -5  909.78   20.68
  -4   1   5  919.05   20.36
  -4  -1   5  827.14   18.42
  -4  -1   5  890.37   20.30
  -2  -1   5 1688.86   36.92
  -2  -1   5 1858.37   35.74
  -2  -1  -5 1743.89   36.75
  -2   1  -5 1834.37   35.41
  -2   1   5 1925.23   36.63
  -2  -1  -5 1774.53   36.80
  -2   1  -5 1840.68   36.75
  -2   1  -5 1764.79   36.95
  -2   1   5 1829.85   35.90
   0   1  -5 1229.23   26.47
   0   1   5 1281.40   24.92
   0   1  -5 1257.35   25.02
   0  -1   5 1224.93   25.06
   0   1   5 1290.50   25.55
   2  -1   5 1745.49   35.23
   4   1  -5  850.99   23.21
   4  -1   5  877.64   20.52
   4   1   5  869.24   19.65
   4  -1  -5  821.52   22.24
   4  -1  -5  862.34   22.81
   6  -1  -5  309.86   11.88
   6  -1  -5  297.06   12.47
   6   1  -5  299.84   12.99
   8  -1  -5  135.24    4.77
   8  -1   5  112.07    4.69
  -7  -1  -6   14.70    3.56
  -7   1   6    8.26    3.49
  -7  -1  -6    8.08    2.81
  -7  -1   6   13.28    3.76
  -7   1  -6   11.48    2.49
  -5   1   6   26.07    4.40
  -5  -1   6   27.92    5.01
  -5   1   6   24.12    5.22
  -5  -1  -6   27.00    4.60
  -5  -1   6   28.22    5.34
  -5  -1  -6   29.66    5.19
  -5   1  -6   22.24    3.36
  -5   1  -6   22.05    3.24
  -5   1  -6   31.68    4.73
  -3  -1  -6   20.76    2.55
  -3   1  -6   20.22    2.61
  -3  -1   6   20.37    1.96
  -3   1   6   21.40    2.46
  -3   1  -6   21.42    2.80
  -3   1   6   21.33    1.99
  -3  -1   6   22.85    2.68
  -1  -1  -6  146.07    5.28
  -1  -1   6  135.82    4.05
  -1   1  -6  149.34    5.40
  -1   1  -6  127.89    3.76
  -1   1   6  122.37    3.90
   1  -1   6  126.64    3.87
   1   1   6  128.35    4.20
   1   1   6  132.01    3.52
   1  -1  -6  135.36    5.23
   3   1  -6   21.73    2.86
   3  -1  -6   24.17    3.44
   3   1  -6   20.54    2.64
   3  -1  -6   14.77    3.38
   3  -1  -6   18.65    2.45
   3   1  -6   19.79    3.81
   3  -1   6   21.47    2.65
   3   1   6   22.71    2.34
   3  -1   6   19.08    2.19
   5  -1  -6   24.00    4.44
   5  -1  -6   29.27    5.10
   5   1  -6   29.49    5.66
   7  -1  -6   11.33    3.41
   7   1  -6    9.22    3.60
   7  -1  -6    9.39    2.43
  -6  -1  -7  662.03   18.40
  -6  -1   7  662.55   19.85
  -6   1  -7  647.01   18.24
  -6  -1  -7  716.98   20.07
  -6   1   7  684.27   19.81
  -4  -1   7  263.13   11.17
  -4  -1  -7  266.26    8.93
  -4  -1  -7  247.76   10.91
  -4   1  -7  249.29   10.44
  -4   1   7  270.00   11.46
  -4   1  -7  233.42    8.84
  -4   1  -7  242.08    8.44
  -4  -1   7  267.50   11.47
  -4  -1   7  271.12    9.25
  -4   1   7  239.18    9.38
  -4  -1   7  251.10    7.07
  -4   1   7  267.40    8.71
  -4   1  -7  250.92    9.04
  -4   1   7  226.28    7.11
  -2   1   7  835.87   18.16
  -2   1  -7  835.32   18.85
  -2  -1  -7  838.81   18.97
  -2  -1   7  778.21   18.93
  -2   1  -7  790.70   16.57
  -2   1   7  758.03   17.14
   0  -1  -7  880.81   19.20
   0   1  -7  830.81   17.59
   0   1  -7  841.04   19.32
   0   1   7  836.50   18.25
   0   1   7  833.83   17.54
   0  -1   7  869.30   17.80
   2   1  -7  765.55   21.39
   2  -1  -7  779.17   18.35
   2  -1   7  768.52   17.48
   2  -1  -7  729.85   20.64
   2   1  -7  775.91   18.98
   2   1  -7  765.33   18.65
   2  -1  -7  742.64   19.71
   4  -1  -7  261.39    9.42
   4  -1  -7  249.54   10.66
   4   1  -7  240.39    9.09
   4  -1  -7  252.53    8.94
   4  -1   7  251.95    9.21
   4   1  -7  254.05    9.51
   4  -1  -7  261.01   11.48
   4   1  -7  248.52   11.86
   4   1   7  263.48    8.47
   6  -1  -7  641.90   18.01
   6   1  -7  630.93   19.96
   6  -1  -7  628.42   19.34
  -7  -1   8    1.14    2.12
  -7  -1  -8    2.35    2.01
  -7   1  -8    1.55    2.15
  -7   1   8    0.85    2.04
  -5   1  -8   31.34    4.51
  -5   1   8   39.79    5.80
  -5  -1   8   25.22    5.16
  -5  -1   8   34.77    5.55
  -5   1   8   18.05    3.95
  -5   1  -8   22.88    3.28
  -5  -1  -8   26.09    5.09
  -3  -1   8    3.05    1.68
  -3  -1   8    2.60    2.62
  -3   1   8    4.41    2.11
  -1  -1   8   -0.31    1.34
  -1  -1  -8   -1.95    3.06
  -1   1  -8   -0.59    2.12
  -1   1   8    0.57    1.55
  -1   1   8    0.24    1.33
  -1   1  -8    1.39    2.97
   1   1   8    1.04    1.38
   1  -1   8    0.32    1.76
   1  -1   8    0.56    1.25
   1   1  -8   -0.47    2.06
   1  -1  -8    0.99    2.80
   1   1  -8   -1.08    3.08
   1  -1  -8   -0.86    2.06
   3   1   8    3.52    2.21
   3  -1  -8    2.76    3.95
   3  -1  -8    3.26    2.37
   3  -1  -8    2.68    3.34
   3   1  -8    1.01    2.58
   3   1  -8    4.36    2.58
   3   1  -8    3.01    4.09
   3  -1   8    4.05    2.55
   5  -1  -8   23.01    5.07
   5   1  -8   29.37    5.86
   5  -1  -8   20.30    4.31
   7  -1  -8    2.76    2.01
  -6  -1   9  403.06   12.87
  -6  -1   9  438.87   13.40
  -6  -1  -9  387.54   11.19
  -6  -1   9  393.98   11.37
  -6   1  -9  431.41   12.65
  -6   1   9  459.05   13.03
  -4  -1  -9  282.96   11.81
  -4   1  -9  254.46    9.50
  -4  -1  -9  264.81   10.92
  -4  -1   9  271.03   11.44
  -4   1   9  242.83    9.48
  -2   1  -9 1100.06   24.72
  -2  -1  -9 1070.15   24.52
  -2   1   9 1085.46   23.64
  -2   1   9 1019.00   22.73
  -2  -1   9 1029.35   22.82
   0  -1  -9 1054.74   26.20
   0   1  -9 1015.87   26.37
   0   1   9  984.97   21.92
   0   1  -9 1011.06   23.13
   0  -1   9  970.98   23.02
   0   1   9  964.61   21.14
   0  -1   9 1026.20   21.55
   0  -1  -9 1029.67   22.85
   2   1  -9 1009.20   23.86
   2   1   9  990.59   22.45
   2  -1   9 1060.70   23.80
   2   1  -9 1130.30   28.44
   2  -1  -9 1070.04   27.41
   2  -1  -9 1010.71   26.21
   2  -1  -9  974.38   23.33
   4   1  -9  273.76   12.83
   4  -1  -9  258.09   11.15
   4  -1  -9  278.32   12.41
   4  -1  -9  262.57   10.01
   4   1  -9  267.63    9.96
   6   1  -9  421.94   13.39
   6  -1  -9  421.73   13.05
   6  -1  -9  394.31   11.59
  -5  -1  10   -0.20    3.69
  -5   1  10    1.29    2.54
  -5  -1 -10    2.10    2.97
  -5   1  10    2.45    3.86
  -5   1 -10    0.84    3.20
  -5   1 -10    0.43    2.29
  -5  -1 -10    4.26    3.86
  -5  -1  10    1.49    3.73
  -3  -1 -10    8.08    4.02
  -3  -1  10   11.06    4.17
  -3   1 -10   11.76    3.36
  -3   1 -10    9.67    3.58
  -3   1  10   10.93    2.92
  -1  -1 -10   90.44    6.03
  -1   1  10   92.86    4.50
  -1  -1 -10  100.08    5.29
  -1   1 -10  104.38    5.44
  -1  -1  10   96.79    4.36
  -1   1 -10   90.97    5.78
  -1  -1  10   81.72    5.82
  -1   1  10   88.43    4.05
   1  -1 -10   90.34    5.53
   1  -1  10   86.45    4.86
   1   1 -10   95.18    5.50
   1   1 -10  108.20    7.53
   1  -1 -10   97.20    7.06
   1  -1 -10   95.84    4.84
   1   1 -10   93.88    4.99
   1   1  10   84.44    4.13
   3   1 -10   10.83    3.33
   3   1 -10   15.06    4.85
   3  -1 -10    8.57    4.16
   3  -1 -10    9.38    3.40
   5  -1  10   -0.82    2.91
   5  -1 -10    1.98    3.46
   5  -1 -10   -1.78    2.53
   5  -1 -10    1.17    2.64
   5   1 -10    3.43    3.74
  -6  -1  11  175.68    5.54
  -6  -1 -11  188.87    5.71
  -6   1 -11  166.49    5.25
  -6   1  11  178.67    5.34
  -4  -1  11  458.63   14.96
  -4  -1 -11  428.00   13.68
  -4  -1 -11  430.67   14.08
  -4   1  11  406.24   12.06
  -4   1  11  450.13   14.47
  -4  -1  11  434.97   13.86
  -4   1 -11  452.04   13.73
  -4   1 -11  418.90   12.59
  -2  -1 -11  469.74   15.35
  -2   1 -11  476.15   14.75
  -2   1 -11  487.71   15.24
  -2  -1  11  471.12   15.08
  -2  -1 -11  480.02   15.46
   0  -1 -11   64.14    5.48
   0  -1 -11   78.27    4.79
   0  -1 -11   66.52    4.93
   0   1 -11   77.47    6.79
   0   1 -11   61.23    4.75
   0  -1  11   69.87    5.35
   0  -1 -11   70.21    6.28
   0  -1  11   72.66    3.84
   0   1 -11   74.20    4.93
   0   1  11   61.33    3.77
   0  -1  11   69.52    4.55
   2   1 -11  495.35   16.79
   2  -1 -11  464.32   15.98
   2   1 -11  484.78   14.50
   4  -1 -11  424.50   12.92
   4   1 -11  418.18   12.88
   4   1 -11  432.42   14.78
   4  -1 -11  424.28   14.21
  -5   1  12   22.44    2.60
  -5  -1 -12   17.54    2.49
  -5  -1  12   17.47    2.48
  -5   1 -12   17.60    2.16
  -5  -1  12   15.25    2.60
  -5  -1 -12   17.43    2.45
  -5   1 -12   18.90    2.76
  -3  -1 -12   73.47    4.63
  -3  -1 -12   77.42    5.77
  -3  -1 -12   77.62    5.91
  -3  -1  12   77.45    5.45
  -3   1 -12   77.96    5.79
  -1   1 -12    9.59    2.71
  -1  -1 -12    8.41    3.83
  -1   1 -12    8.75    3.60
  -1  -1  12    8.74    3.31
  -1  -1 -12    9.24    3.34
   1  -1 -12    7.48    4.24
   1  -1 -12   11.24    3.64
   1   1 -12   12.54    3.64
   1  -1  12   12.14    3.24
   1   1 -12   10.32    4.45
   3  -1 -12   74.22    5.42
   3   1 -12   73.07    5.39
   3   1 -12   70.88    5.96
   3  -1 -12   74.27    5.94
  -4  -1  13  256.80    7.90
  -4  -1 -13  257.90    7.98
  -4   1  13  270.92    8.36
  -4   1 -13  262.07    8.40
  -4  -1  13  257.84    8.49
  -2   1 -13  434.99   13.08
  -2  -1 -13  424.86   12.51
  -2  -1  13  399.88   12.31
  -2  -1 -13  436.10   13.51
  -2  -1 -13  413.70   12.37
   0  -1 -13  689.76   17.46
   0   1 -13  679.28   17.44
   0  -1  13  647.32   17.25
   2  -1 -13  421.58   12.85
   2   1 -13  428.64   13.80
   2  -1 -13  418.02   13.44
   2  -1 -13  419.30   12.28
   4   1 -13  253.13    7.85
   4  -1 -13  244.86    7.97
   4  -1 -13  247.13    7.74
   4   1 -13  241.95    8.16
  -3   1  14    1.93    2.13
  -3  -1  14    0.15    1.67
  -3  -1  14    1.47    2.19
  -3  -1 -14    0.10    2.07
  -3   1 -14    0.18    2.01
  -1  -1  14    4.69    2.20
  -1  -1 -14    3.68    2.97
   1   1 -14    4.81    2.64
   1  -1 -14    5.00    2.61
   1  -1 -14    2.97    2.98
   3  -1 -14    0.48    2.10
   3   1 -14    0.10    2.14
   3  -1 -14    0.99    1.84
   3   1 -14    0.32    2.00
  -2   1 -15   67.54    3.15
  -2  -1 -15   62.58    3.02
   0  -1 -15  400.36   10.97
   2  -1 -15   70.75    3.36
   2   1 -15   71.53    3.58
   2  -1 -15   60.75    2.89
   2   1 -15   57.22    2.93
  -1   1 -16   34.76    1.91
  -1  -1 -16   33.50    1.82
   1  -1 -16   32.41    1.73
   1   1 -16   33.91    1.80
  -8  -2   0   93.85    4.07
  -6  -2   0 2802.85   61.01
  -6   2   0 2874.89   60.26
  -6   2   0 2902.08   62.22
  -6  -2   0 2804.79   60.89
  -6   2   0 2964.08   62.10
  -4   2   0  550.57   12.40
  -4   2   0  512.75   14.63
  -4  -2   0  525.17   12.41
  -4   2   0  541.71   12.71
  -2  -2   0 6926.58  133.24
  -2   2   0 7106.26  133.30
   0  -2   0 2499.74   46.99
   0   2   0 2477.25   47.08
   0  -2   0 2435.24   46.38
   2  -2   0 7168.57  142.05
   2   2   0 7403.21  140.93
   2   2   0 7667.26  141.35
   2  -2   0 7478.21  141.81
   4  -2   0  540.17   13.14
   4   2   0  551.77   12.54
  -7   2  -1   10.71    3.88
  -7  -2  -1   10.41    3.64
  -7   2   1   12.76    3.86
  -7  -2   1    8.59    3.59
  -7  -2   1   14.50    4.14
  -7  -2  -1   12.27    3.99
  -7  -2  -1    6.44    2.74
  -7  -2   1   15.00    3.30
  -5  -2  -1   25.08    2.69
  -5   2   1   22.85    3.84
  -5   2  -1   25.37    2.83
  -5  -2  -1   22.75    3.96
  -5   2   1   26.97    2.85
  -5   2  -1   26.37    4.23
  -5  -2   1   24.70    2.53
  -3  -2   1    4.48    0.63
  -3   2   1    4.77    1.12
  -3   2  -1    5.00    1.22
  -3  -2   1    3.82    1.06
  -3  -2  -1    3.76    1.09
  -3   2  -1    4.44    1.17
  -1  -2  -1 2251.20   43.06
  -1  -2   1 2245.56   43.26
  -1  -2  -1 2296.97   43.35
  -1   2  -1 2274.47   43.39
  -1  -2   1 2282.72   43.26
   1  -2  -1 2405.45   42.32
   1   2  -1 2281.72   41.87
   1  -2   1 2303.12   41.91
   1  -2  -1 2302.04   41.87
   1   2   1 2244.73   41.67
   3   2   1    3.77    0.87
   3  -2   1    6.88    1.48
   3   2  -1    6.59    1.09
   3  -2   1    3.84    1.33
   3  -2  -1    4.57    1.31
   5  -2   1   26.99    2.94
   5  -2  -1   31.63    3.38
   7   2  -1   10.28    3.65
   7   2   1    5.28    3.57
   7  -2  -1    8.02    3.17
   7  -2   1    8.72    3.12
  -8  -2  -2   33.95    3.28
  -6  -2   2 1583.37   35.84
  -6   2  -2 1672.84   38.24
  -6  -2   2 1473.58   35.92
  -6   2  -2 1561.98   34.99
  -6  -2  -2 1575.65   36.98
  -6  -2  -2 1509.34   35.15
  -6   2   2 1588.41   36.77
  -6   2   2 1558.61   36.68
  -6  -2  -2 1572.31   36.86
  -4   2   2   75.20    3.50
  -4   2   2   71.51    4.53
  -4   2  -2   86.98    3.89
  -4  -2   2   71.53    3.24
  -4   2   2   73.99    3.29
  -4   2  -2   77.97    3.03
  -4  -2  -2   80.19    3.64
  -2   2  -2 3696.53   72.18
  -2   2   2 3788.20   72.15
  -2  -2   2 3828.27   71.73
  -2  -2   2 3676.21   71.98
  -2   2  -2 3795.06   72.22
  -2  -2  -2 3716.79   72.07
   0  -2  -2 1004.55   19.00
   0   2   2  968.15   18.71
   0   2  -2  945.03   18.95
   0   2  -2  990.34   19.38
   2  -2   2 3806.42   75.49
   2   2  -2 3866.02   74.94
   2  -2   2 3777.40   75.10
   2   2  -2 3834.87   74.61
   2   2   2 3872.16   74.48
   4  -2   2   77.33    3.84
   4   2   2   74.04    3.11
   4  -2  -2   79.56    3.83
   4   2  -2   80.01    3.48
   6  -2  -2 1517.15   35.85
   6   2  -2 1523.05   36.80
   8  -2  -2   25.49    2.11
  -7  -2   3  634.47   17.73
  -7  -2   3  697.88   18.88
  -7   2  -3  653.25   18.48
  -7  -2   3  667.64   18.03
  -7   2   3  680.96   18.19
  -7  -2  -3  685.29   18.33
  -5   2  -3  319.85   12.05
  -5  -2  -3  296.96   10.06
  -5   2   3  299.14   11.02
  -5  -2   3  291.32   10.59
  -5   2  -3  312.52   11.63
  -5  -2   3  288.09    8.60
  -5  -2  -3  280.12    8.79
  -5  -2  -3  300.41   11.22
  -5  -2   3  294.96   10.95
  -5   2   3  302.68    8.87
  -5   2   3  299.13   10.74
  -5   2  -3  294.80   10.19
  -5  -2  -3  293.81   11.16
  -5  -2   3  310.04   11.66
  -5  -2  -3  295.65   10.92
  -5   2  -3  305.52    9.29
  -5   2   3  281.79    8.00
  -3   2   3 1449.31   29.32
  -3   2  -3 1479.35   29.53
  -3  -2  -3 1447.06   29.31
  -3   2  -3 1398.56   31.74
  -3   2  -3 1409.02   28.74
  -3  -2   3 1433.47   29.21
  -3   2   3 1404.01   29.31
  -3   2   3 1433.67   29.25
  -3  -2   3 1407.45   29.05
  -3  -2   3 1478.63   28.42
  -1  -2   3 2011.04   40.54
  -1   2  -3 2129.91   40.59
  -1  -2  -3 2079.99   40.63
  -1  -2  -3 2110.05   40.87
  -1   2   3 2104.16   40.51
  -1  -2   3 2225.89   41.18
  -1   2  -3 2049.45   40.72
  -1   2  -3 2091.77   41.03
   1   2  -3 2177.90   41.54
   1  -2  -3 2166.61   41.29
   1   2  -3 2122.38   40.92
   1   2   3 2048.40   40.50
   1  -2  -3 2158.77   41.18
   1   2   3 2087.56   40.39
   3   2   3 1396.48   28.61
   3  -2   3 1476.21   29.85
   3  -2  -3 1450.16   29.57
   3   2  -3 1427.47   29.32
   3  -2   3 1445.43   29.59
   5   2  -3  300.55   11.82
   5  -2  -3  309.83   11.33
   5  -2   3  296.10    9.65
   5  -2  -3  304.41    9.49
   7   2  -3  637.62   18.44
   7  -2  -3  647.57   17.75
   7  -2  -3  658.84   18.20
  -8  -2  -4   70.12    3.36
  -8   2  -4   61.90    3.17
  -6   2  -4  199.71    9.19
  -6  -2  -4  183.16    7.77
  -6   2  -4  178.21    7.59
  -6  -2  -4  187.79    9.07
  -6   2   4  208.21    9.21
  -6  -2   4  181.51    9.43
  -6  -2   4  191.55    8.81
  -4   2  -4 1330.28   27.19
  -4  -2  -4 1271.69   26.70
  -4   2   4 1210.06   27.94
  -4   2   4 1188.77   25.83
  -4   2  -4 1215.63   29.31
  -4  -2   4 1192.09   26.22
  -4   2   4 1264.89   26.56
  -4  -2   4 1209.49   26.17
  -2   2  -4 2626.63   51.09
  -2   2   4 2661.89   51.41
  -2   2  -4 2610.70   51.91
  -2  -2  -4 2537.03   51.67
  -2  -2   4 2618.47   51.76
  -2   2   4 2683.65   51.50
  -2  -2   4 2649.87   51.00
   0  -2   4  544.50   12.04
   0  -2   4  637.59   13.32
   0  -2  -4  610.82   12.38
   0   2   4  554.17   11.76
   0   2  -4  566.60   12.10
   0   2  -4  581.92   12.36
   0   2   4  577.15   11.97
   2   2  -4 2681.89   50.83
   2  -2   4 2509.62   51.61
   2  -2   4 2591.48   51.41
   2   2   4 2608.00   50.63
   2  -2  -4 2633.53   51.41
   4   2  -4 1217.01   29.55
   4  -2  -4 1209.87   28.77
   4  -2   4 1184.41   26.33
   4  -2  -4 1214.88   26.45
   4  -2   4 1215.71   26.64
   6   2  -4  189.57    9.59
   6  -2  -4  174.64    8.82
   6  -2  -4  188.86    9.29
   8  -2  -4   64.48    2.87
   8  -2   4   60.04    3.42
  -7  -2   5  488.98   13.94
  -7  -2   5  505.32   13.87
  -7  -2  -5  524.91   14.89
  -7   2   5  502.98   13.77
  -5   2   5 2138.44   47.23
  -5  -2   5 2097.37   46.89
  -5   2  -5 2163.94   45.16
  -5  -2  -5 2123.64   44.51
  -5   2  -5 2247.24   47.54
  -5   2  -5 2067.66   45.59
  -5  -2  -5 2103.84   47.11
  -5  -2   5 1984.96   43.49
  -5  -2   5 2172.43   49.21
  -5   2   5 2152.55   44.02
  -3   2  -5 1150.98   24.77
  -3  -2  -5 1132.24   24.40
  -3   2   5 1140.19   23.94
  -3   2  -5 1098.39   26.57
  -3   2  -5 1093.58   22.97
  -3  -2   5 1114.48   23.08
  -3  -2   5 1205.60   24.63
  -1   2  -5  478.87   10.79
  -1  -2  -5  521.77   10.97
  -1   2  -5  452.91   10.35
  -1   2   5  446.65   10.32
  -1  -2   5  499.23   11.61
  -1   2   5  458.99   10.38
   1   2  -5  504.79   11.47
   1  -2  -5  536.91   11.26
   1   2   5  433.36    9.81
   1   2  -5  454.74   10.19
   1   2   5  436.73    9.41
   3  -2  -5 1049.12   25.92
   3   2  -5 1104.69   26.90
   3  -2   5 1105.67   24.15
   3  -2   5 1087.35   23.79
   3  -2  -5 1110.65   23.91
   3   2   5 1106.65   22.80
   5   2  -5 2047.68   47.86
   5  -2  -5 2127.39   47.12
   5  -2  -5 2036.36   46.97
   7   2  -5  457.13   14.07
   7  -2  -5  458.51   13.45
   7  -2  -5  475.51   13.64
   7  -2  -5  466.69   13.51
  -6   2   6  197.34    8.60
  -6  -2   6  194.81    8.61
  -6  -2  -6  188.09    8.07
  -6  -2   6  195.76    9.84
  -6   2  -6  179.58    8.02
  -6   2  -6  176.18    7.18
  -4   2   6  931.71   23.81
  -4  -2   6  922.14   23.65
  -4   2   6 1001.16   21.37
  -4  -2  -6  924.93   24.74
  -4  -2  -6  938.63   23.43
  -4   2   6  898.58   22.46
  -4  -2   6  945.13   25.70
  -4   2  -6  962.49   23.65
  -4   2   6  916.29   20.82
  -4  -2   6  930.42   21.36
  -4   2   6  866.26   20.20
  -4  -2   6  958.86   21.03
  -4   2  -6  923.24   22.70
  -4   2  -6  920.86   21.89
  -4  -2  -6  901.69   21.34
  -4  -2   6  854.66   19.47
  -2   2  -6   69.38    2.80
  -2   2   6   68.39    3.06
  -2  -2   6   76.57    3.81
  -2   2  -6   66.55    4.62
  -2   2   6   59.82    2.99
  -2  -2   6   67.24    2.91
   0  -2   6 4029.92   78.85
   0   2  -6 4241.50   79.62
   0  -2  -6 4183.21   79.42
   0   2   6 3972.38   78.64
   0  -2   6 4163.06   80.38
   0   2   6 4050.21   78.54
   2  -2   6   70.36    3.71
   2   2  -6   62.99    4.95
   2  -2  -6   61.40    4.57
   2  -2  -6   69.34    3.60
   2   2   6   69.18    2.83
   2   2  -6   67.31    3.95
   2  -2  -6   65.90    4.57
   4   2  -6  916.91   24.99
   4  -2  -6  897.40   23.97
   4   2  -6  893.96   21.77
   4  -2  -6  879.39   21.10
   4  -2  -6  895.27   23.87
   4  -2   6  901.37   21.42
   6   2  -6  175.76    9.41
   6  -2  -6  175.47    8.64
   6  -2  -6  186.86    8.74
  -7   2   7  203.00    6.30
  -7  -2  -7  196.17    6.16
  -7  -2   7  213.58    6.71
  -5   2   7    7.85    3.76
  -5  -2   7    3.31    3.56
  -5  -2   7    3.01    4.44
  -5  -2  -7    6.65    3.72
  -5  -2  -7   10.40    3.12
  -5   2  -7    8.66    3.32
  -5   2  -7    7.51    3.28
  -3  -2   7  404.59   11.24
  -3   2  -7  362.25    8.90
  -3   2   7  384.06   10.10
  -3   2   7  352.79    9.77
  -3   2  -7  392.05   12.31
  -3  -2   7  389.08    9.55
  -1  -2   7  609.90   13.66
  -1  -2  -7  704.28   14.69
  -1   2  -7  567.94   16.44
  -1   2   7  590.55   13.52
  -1   2  -7  632.79   14.60
  -1  -2   7  654.59   15.40
  -1   2  -7  574.54   13.35
  -1   2   7  590.91   13.52
   1   2  -7  598.54   16.91
   1   2  -7  580.89   13.21
   1  -2  -7  601.81   16.30
   1   2  -7  615.51   14.61
   1  -2   7  642.34   14.95
   1  -2  -7  621.22   14.20
   1  -2  -7  605.83   16.44
   3   2  -7  394.83   14.29
   3  -2  -7  361.90   13.17
   3  -2   7  390.22   11.13
   3  -2  -7  381.61   11.02
   3   2  -7  382.59   11.60
   3  -2   7  379.36   10.98
   5   2  -7    3.55    4.06
   5  -2  -7    8.82    4.07
   5  -2  -7    9.75    4.18
   7  -2  -7  209.09    7.15
   7  -2   7  214.24    7.65
  -6  -2   8  110.39    5.59
  -6   2   8  103.57    5.45
  -6  -2  -8  119.70    6.48
  -6  -2  -8  100.38    5.76
  -6  -2   8  103.89    6.80
  -6   2  -8   99.35    4.67
  -6  -2   8  111.14    5.87
  -4  -2  -8 2454.47   51.15
  -4  -2   8 2403.77   52.32
  -4   2  -8 2339.34   50.66
  -4   2   8 2462.72   52.17
  -4  -2   8 2322.19   54.04
  -4   2  -8 2348.07   50.27
  -4   2   8 2249.80   49.73
  -2  -2   8   28.94    2.37
  -2   2  -8   23.59    3.36
  -2  -2   8   24.74    3.09
  -2   2  -8   23.60    2.00
  -2   2   8   22.67    2.28
  -2   2   8   25.55    2.27
   0  -2   8 4664.20   88.17
   0  -2  -8 4577.10   88.67
   0   2  -8 4670.85   89.09
   0  -2  -8 4610.31   91.61
   0   2  -8 4662.92   92.14
   0   2  -8 4486.45   87.83
   0   2   8 4363.25   87.79
   0  -2   8 4590.86   89.83
   0   2   8 4433.53   87.47
   2  -2   8   30.59    3.00
   2   2  -8   24.21    2.85
   2  -2  -8   21.94    2.44
   2  -2  -8   25.75    3.94
   2  -2  -8   25.91    3.95
   2   2  -8   26.43    4.31
   4   2  -8 2384.53   50.34
   4   2  -8 2305.52   54.16
   4  -2  -8 2259.97   52.86
   4  -2  -8 2404.19   50.79
   4  -2  -8 2371.72   52.60
   6   2  -8   99.47    6.26
   6  -2  -8  105.09    5.86
   6  -2  -8  106.36    5.82
   6  -2  -8  105.67    5.92
   6  -2   8  112.66    6.43
  -5   2   9   49.42    4.81
  -5  -2   9   43.43    4.69
  -5  -2  -9   45.39    4.19
  -5   2  -9   47.30    4.12
  -5  -2  -9   46.53    5.15
  -3  -2  -9  120.43    7.03
  -3  -2  -9  114.62    7.40
  -3  -2   9  133.91    8.56
  -3   2  -9  125.72    6.83
  -3   2  -9  109.47    5.81
  -3   2   9  114.15    4.86
  -3  -2   9  121.98    6.03
  -1   2   9   12.04    1.85
  -1  -2   9    9.48    2.04
  -1   2  -9    9.88    1.76
  -1   2  -9   12.34    2.59
  -1  -2  -9    9.46    2.21
  -1   2  -9    8.18    2.78
  -1   2   9    9.25    1.75
  -1  -2   9   17.29    2.88
   1  -2   9   14.39    2.52
   1  -2  -9    9.80    2.09
   1   2  -9    9.28    3.44
   1  -2  -9    7.28    3.19
   1   2  -9    9.57    2.25
   3  -2  -9  113.08    6.57
   3   2  -9  120.51    6.57
   3   2  -9  114.40    8.03
   3  -2  -9  116.17    7.53
   5  -2  -9   38.28    4.62
   5  -2   9   47.90    4.90
   5   2  -9   48.15    5.38
   5  -2  -9   40.57    4.66
   5  -2  -9   40.25    4.46
  -6   2  10  124.92    4.27
  -6  -2  10  121.25    4.58
  -6  -2 -10  125.69    5.02
  -6   2 -10  133.10    4.97
  -4   2  10 2206.11   47.21
  -4  -2  10 2141.39   47.61
  -4   2 -10 2220.86   46.94
  -4   2 -10 2119.86   46.45
  -4  -2 -10 2139.04   46.99
  -4  -2  10 2197.46   49.19
  -4  -2 -10 2090.53   47.95
  -2  -2 -10   30.94    4.04
  -2  -2  10   43.49    5.43
  -2   2  10   29.29    2.58
  -2  -2  10   31.66    3.60
  -2  -2 -10   25.92    4.53
  -2   2 -10   31.16    4.36
   0  -2  10 1053.30   23.21
   0  -2 -10  988.98   24.82
   0   2 -10 1039.19   25.08
   0  -2 -10 1009.98   26.26
   0   2 -10 1137.34   24.68
   0   2 -10 1025.10   26.88
   0  -2 -10 1125.66   24.15
   0   2 -10 1037.11   26.18
   0  -2 -10 1056.41   26.50
   0  -2 -10 1022.00   26.31
   0  -2  10 1061.77   24.62
   2  -2  10   34.08    4.86
   2   2 -10   33.43    4.27
   2   2 -10   30.41    5.13
   2  -2 -10   29.71    4.59
   2  -2  10   27.49    3.37
   2  -2 -10   30.98    4.05
   4  -2 -10 2098.52   45.62
   4   2 -10 2117.33   45.55
   4  -2 -10 2063.58   46.74
   4   2 -10 2073.41   47.83
   4  -2 -10 2133.02   47.08
   4  -2  10 2166.23   47.90
   6  -2  10  115.74    4.51
  -5   2  11  161.34    5.90
  -5  -2  11  158.16    6.16
  -5   2 -11  161.10    5.94
  -5  -2  11  161.08    7.02
  -5  -2 -11  162.70    6.67
  -5  -2 -11  165.51    5.97
  -5   2 -11  146.49    5.68
  -3   2 -11  218.52    9.22
  -3  -2 -11  228.87    9.63
  -3  -2 -11  214.13    9.68
  -3  -2  11  231.49   10.36
  -3  -2 -11  210.92    8.00
  -1  -2 -11  992.75   25.37
  -1   2 -11  965.01   23.32
  -1   2 -11 1001.39   25.36
  -1  -2 -11  974.04   25.38
  -1  -2  11 1009.02   26.02
   1  -2 -11  981.91   24.25
   1   2 -11  979.62   24.05
   1   2 -11  963.46   25.48
   1  -2 -11  942.79   24.68
   3  -2 -11  209.37    8.91
   3   2 -11  221.68    8.96
   3  -2 -11  215.13    9.30
   3   2 -11  215.60    9.99
   3  -2  11  240.59    9.74
   5  -2 -11  143.91    5.72
   5   2 -11  145.03    6.03
   5  -2  11  138.50    5.62
  -4   2  12  337.14   10.10
  -4  -2  12  343.51   10.58
  -4   2 -12  345.24   10.39
  -4  -2 -12  353.03   10.71
  -4   2 -12  369.68   10.98
  -4  -2  12  370.56   11.41
  -4  -2 -12  360.78   11.03
  -2   2 -12  181.24    7.87
  -2  -2 -12  162.96    8.16
  -2  -2 -12  161.37    7.94
  -2  -2  12  167.18    8.45
  -2   2 -12  162.00    7.96
  -2  -2 -12  161.87    7.35
   0  -2 -12 1304.46   29.66
   0   2 -12 1305.98   29.80
   0  -2  12 1259.82   30.95
   2  -2 -12  160.38    7.56
   2   2 -12  175.89    7.70
   2   2 -12  171.48    8.32
   2  -2 -12  157.43    7.64
   2  -2 -12  158.51    7.18
   4   2 -12  354.97   10.30
   4  -2 -12  332.35   10.00
   4   2 -12  320.61   10.29
  -3   2  13  649.48   15.70
  -3  -2  13  605.04   15.97
  -3  -2  13  625.24   16.41
  -3  -2 -13  659.53   16.28
  -3   2 -13  648.32   16.04
  -1   2 -13  458.93   12.45
  -1  -2  13  472.12   14.14
  -1  -2 -13  501.73   14.08
   1  -2 -13  491.08   13.89
   1   2 -13  488.88   13.92
   1  -2  13  459.39   13.78
   1  -2 -13  498.18   14.11
   3  -2 -13  616.29   15.62
   3   2 -13  643.96   15.78
   3   2 -13  610.65   15.69
   3  -2 -13  616.02   15.34
  -2  -2  14  468.02   12.26
  -2  -2  14  501.43   12.76
  -2  -2 -14  492.36   12.32
   0   2 -14   68.74    4.09
   0  -2  14   71.62    4.32
   0  -2 -14   63.44    3.75
   0  -2 -14   73.75    4.79
   2  -2 -14  489.69   12.43
   2  -2  14  470.12   12.16
   2  -2 -14  478.79   11.80
  -1  -2  15   87.25    3.44
  -1  -2 -15   93.99    3.97
   1   2 -15   98.91    4.02
   1  -2 -15  100.55    4.13
  -7  -3   0   -0.99    2.49
  -7   3   0   -1.88    3.12
  -7   3   0   -0.35    2.30
  -7  -3   0    1.79    3.42
  -5  -3   0   -0.30    2.27
  -5  -3   0    1.67    3.33
  -5  -3   0   -0.68    1.69
  -5  -3   0    0.84    3.69
  -5   3   0    0.83    3.36
  -5   3   0    0.77    1.72
  -5  -3   0    2.07    3.86
  -3  -3   0    1.14    1.86
  -3   3   0    3.02    1.49
  -3  -3   0    0.69    1.01
  -3   3   0   -0.47    0.99
  -3   3   0    0.52    2.03
  -1  -3   0   -0.18    0.54
  -1   3   0    0.21    0.96
   1  -3   0    0.04    0.89
   1   3   0    1.44    0.74
   1  -3   0    0.74    0.56
   3  -3   0    0.30    1.18
   5  -3   0    2.06    2.09
  -8  -3  -1   58.40    2.63
  -6   3  -1  991.48   24.43
  -6  -3  -1  936.70   23.50
  -6  -3   1  925.63   24.10
  -6  -3  -1  923.68   23.93
  -6  -3  -1  932.63   24.76
  -6  -3   1  938.92   24.86
  -6   3  -1  962.27   24.05
  -6   3  -1  935.69   25.43
  -6   3   1  971.31   24.91
  -6   3   1  987.19   23.78
  -6  -3   1  900.99   22.94
  -6  -3  -1  952.17   24.83
  -4   3  -1  175.50    8.04
  -4   3   1  154.33    7.16
  -4  -3  -1  168.32    5.36
  -4   3  -1  161.83    5.50
  -4   3   1  167.94    5.75
  -4  -3   1  174.26    5.26
  -2  -3   1 2126.65   42.19
  -2   3   1 2214.38   42.29
  -2   3  -1 2215.65   42.39
  -2  -3  -1 2212.05   42.34
   0  -3   1  487.15   10.52
   0  -3  -1  507.75   10.39
   0  -3   1  500.44    9.81
   0   3   1  498.47   10.56
   0  -3   1  480.63    9.62
   0   3  -1  494.45   10.66
   2   3  -1 2205.57   43.69
   2  -3   1 2287.18   44.06
   2  -3  -1 2281.60   44.01
   4  -3   1  183.37    6.08
   4  -3  -1  173.25    6.08
   6  -3   1  878.33   22.24
   6   3  -1  932.79   23.42
   6  -3  -1  884.17   22.47
   6  -3  -1  961.44   24.11
   8  -3  -1   51.60    2.73
   8  -3   1   54.19    2.85
  -7  -3   2   24.95    2.90
  -7  -3   2   26.93    3.56
  -7  -3  -2   33.49    4.06
  -7  -3  -2   34.49    4.24
  -7  -3   2   37.09    4.52
  -7   3  -2   23.65    3.05
  -7   3   2   25.32    3.25
  -5  -3  -2   36.89    4.27
  -5  -3  -2   39.08    4.40
  -5  -3   2   33.70    3.63
  -5  -3  -2   44.84    5.05
  -5   3  -2   40.14    5.36
  -5  -3   2   43.74    5.30
  -5   3  -2   44.75    4.83
  -5  -3   2   44.10    5.04
  -5   3   2   38.38    4.62
  -5   3   2   38.68    3.05
  -5   3   2   32.46    2.85
  -3  -3  -2   78.58    4.56
  -3   3  -2   79.54    3.11
  -3   3   2   79.71    2.90
  -3  -3  -2   81.36    3.03
  -3   3  -2   75.00    5.10
  -3  -3   2   73.97    2.76
  -3   3   2   77.10    4.16
  -3   3  -2   81.16    3.29
  -1  -3   2  234.78    4.92
  -1  -3   2  231.23    5.12
  -1   3  -2  243.93    6.04
   1  -3   2  250.57    6.26
   1   3  -2  249.32    5.98
   1   3   2  240.28    5.57
   1  -3   2  245.07    5.55
   1  -3  -2  241.43    5.25
   1  -3  -2  232.75    5.50
   3  -3   2   88.26    3.97
   3  -3   2   83.22    3.47
   3  -3  -2   80.33    3.40
   5   3  -2   41.40    4.45
   5  -3  -2   40.55    4.13
   5  -3   2   38.50    3.23
   5  -3  -2   35.44    3.17
   7  -3  -2   26.41    3.80
   7  -3  -2   27.95    3.75
  -6   3   3  530.75   14.86
  -6  -3   3  505.91   14.50
  -6  -3  -3  517.67   16.09
  -6  -3  -3  548.91   16.60
  -6  -3   3  517.08   16.10
  -6   3  -3  547.19   15.49
  -6   3   3  544.72   15.57
  -4  -3  -3  427.25   12.88
  -4  -3  -3  444.61   10.60
  -4  -3   3  390.02    9.77
  -4   3   3  413.99   12.18
  -4   3  -3  386.38    9.99
  -4   3   3  399.20   10.67
  -2  -3  -3 1352.98   27.39
  -2  -3   3 1404.79   27.35
  -2  -3   3 1308.72   26.95
  -2  -3   3 1389.25   27.17
  -2   3  -3 1408.72   27.88
  -2   3  -3 1420.30   27.56
   0  -3  -3  469.87    9.83
   0   3  -3  464.39   10.71
   2  -3   3 1431.49   29.38
   2   3  -3 1486.94   28.83
   2  -3  -3 1384.20   28.39
   2   3  -3 1390.47   28.53
   2  -3   3 1399.26   28.58
   2  -3  -3 1436.57   28.61
   4  -3  -3  420.62   12.66
   4  -3   3  421.72   11.10
   4  -3  -3  425.99   11.15
   6   3  -3  510.65   15.61
   6  -3  -3  507.88   14.91
   6  -3  -3  532.93   16.08
  -7  -3  -4  138.23    6.33
  -7  -3  -4  144.79    6.47
  -7  -3   4  143.71    6.77
  -5  -3   4   74.93    5.81
  -5  -3  -4   67.47    4.93
  -5  -3   4   63.64    4.64
  -5  -3  -4   67.50    6.11
  -5   3  -4   66.95    5.41
  -5  -3   4   65.39    5.69
  -5   3  -4   73.54    6.60
  -5  -3  -4   68.76    5.70
  -5   3   4   67.03    4.84
  -3  -3   4  224.29    6.02
  -3   3  -4  235.64    6.84
  -3  -3  -4  240.02    6.73
  -3  -3  -4  217.46    8.11
  -3  -3   4  228.65    6.11
  -3   3   4  243.09    6.39
  -3   3  -4  236.40    6.48
  -3  -3   4  219.89    6.18
  -1  -3   4  278.49    7.02
  -1   3   4  284.29    6.48
   1   3   4  282.88    6.34
   1  -3  -4  282.97    6.66
   1   3  -4  278.44    7.09
   1   3  -4  285.17    6.79
   3  -3   4  236.88    7.66
   3  -3  -4  232.76    6.94
   3  -3   4  246.87    7.02
   5   3  -4   65.87    5.71
   5  -3  -4   72.12    5.45
   7  -3  -4  129.53    6.11
   7  -3  -4  131.57    6.15
  -6  -3   5  148.21    7.38
  -6   3   5  143.41    6.29
  -6  -3   5  143.01    6.31
  -6  -3  -5  156.15    7.99
  -6  -3   5  151.99    7.08
  -6  -3  -5  142.18    6.23
  -6   3  -5  143.55    6.84
  -6  -3   5  152.08    7.34
  -6   3  -5  146.40    8.08
  -4  -3  -5  914.00   24.14
  -4  -3  -5  921.29   23.03
  -4   3  -5  919.37   23.15
  -4  -3  -5  923.87   23.08
  -4   3  -5  879.54   24.68
  -4  -3   5  860.63   19.65
  -4  -3  -5  945.39   23.36
  -4   3   5  896.40   20.33
  -4  -3  -5  917.78   20.63
  -2  -3   5  877.25   18.55
  -2  -3   5  930.00   21.02
  -2   3  -5  852.13   18.62
  -2   3   5  862.40   18.25
  -2  -3   5  938.78   18.96
  -2  -3   5  872.60   20.09
  -2   3   5  867.96   19.00
   0   3  -5 1251.30   26.71
   0  -3   5 1392.50   27.44
   0   3  -5 1373.18   26.49
   0  -3  -5 1321.00   26.35
   0   3   5 1250.14   26.33
   2  -3   5  915.77   20.00
   2   3  -5  919.55   19.81
   2  -3  -5  880.49   19.24
   2  -3   5  881.56   19.20
   2  -3  -5  898.81   21.66
   2  -3   5  885.46   20.42
   2   3  -5  880.04   19.06
   4   3  -5  955.43   24.87
   4  -3  -5  911.00   23.87
   4  -3   5  986.38   22.56
   4  -3  -5  913.98   21.35
   4  -3  -5  945.53   24.74
   4  -3   5  974.09   21.83
   6   3  -5  141.87    7.26
   6  -3  -5  133.62    6.64
   6  -3  -5  153.16    7.71
   6  -3  -5  149.37    7.72
  -7  -3  -6   51.37    3.39
  -7  -3   6   53.01    3.69
  -5  -3   6  279.16   10.53
  -5  -3   6  242.43    9.09
  -5  -3  -6  277.96   11.21
  -5  -3  -6  258.62   10.03
  -5  -3  -6  264.35   10.49
  -5   3  -6  259.39   11.09
  -5  -3   6  297.49   11.80
  -5   3  -6  249.96    9.95
  -3  -3   6   82.69    3.59
  -3  -3   6   96.51    5.51
  -3   3   6   89.46    3.63
  -3   3  -6   97.67    6.67
  -3  -3   6   91.20    4.00
  -3   3  -6   85.92    3.66
  -3   3   6   92.24    4.11
  -1  -3   6   40.76    2.43
  -1   3  -6   46.13    2.57
  -1   3  -6   45.34    2.31
  -1  -3  -6   43.66    2.24
  -1   3   6   40.03    2.42
   1  -3  -6   39.81    2.20
   1   3  -6   47.18    2.48
   1  -3  -6   45.61    3.76
   1   3  -6   43.97    2.63
   3  -3  -6   77.82    5.46
   3  -3  -6   89.86    4.19
   3  -3  -6   86.71    5.97
   3  -3   6   87.23    4.25
   5   3  -6  251.75   10.64
   5  -3  -6  231.69    9.76
   5  -3  -6  233.25   10.37
   7  -3  -6   47.61    3.36
   7  -3   6   53.32    3.97
  -6  -3   7  137.44    5.53
  -6  -3   7  152.44    6.68
  -6  -3  -7  159.85    7.16
  -6   3  -7  134.55    5.97
  -6   3  -7  146.68    6.50
  -6  -3  -7  139.65    5.98
  -6  -3   7  167.32    7.33
  -4  -3   7  776.87   19.99
  -4  -3   7  686.62   18.55
  -4  -3  -7  749.66   20.88
  -4  -3  -7  717.46   20.21
  -4   3  -7  690.02   20.54
  -4  -3  -7  697.66   18.56
  -4  -3   7  769.92   22.40
  -4   3  -7  719.71   19.54
  -2  -3   7  107.65    4.26
  -2   3  -7  109.06    6.95
  -2  -3   7  110.55    4.72
  -2   3  -7  111.87    4.18
  -2   3   7  100.40    4.25
   0   3  -7 1755.88   34.66
   0  -3  -7 1748.83   34.35
   0  -3   7 1737.61   35.50
   2  -3  -7  101.00    4.22
   2  -3   7  117.25    5.15
   2  -3  -7   95.45    5.57
   2  -3  -7  124.19    6.62
   2   3  -7  110.83    4.60
   2  -3   7  117.51    4.73
   4   3  -7  747.84   21.31
   4  -3  -7  737.30   20.34
   4  -3  -7  714.82   20.40
   4  -3  -7  735.06   20.83
   4  -3   7  720.36   21.94
   6  -3  -7  154.89    7.15
   6  -3  -7  161.38    7.24
   6  -3   7  171.89    8.21
  -5   3   8    3.74    2.40
  -5  -3   8    5.73    2.47
  -5  -3   8    7.76    3.19
  -5  -3  -8    5.59    3.70
  -5  -3  -8    7.51    3.33
  -5   3  -8    5.86    3.09
  -5  -3  -8    8.15    2.51
  -5  -3   8    6.97    4.28
  -5   3  -8    3.17    2.81
  -3  -3   8   16.96    4.33
  -3  -3   8   14.49    2.13
  -3  -3  -8   20.77    4.24
  -3  -3  -8   14.33    3.96
  -3   3  -8   13.11    3.79
  -3  -3   8   17.70    4.91
  -3  -3  -8   17.33    3.44
  -3   3  -8   16.85    4.09
  -3  -3   8   12.33    2.76
  -3  -3   8   19.74    2.50
  -1   3   8    8.19    1.73
  -1  -3  -8    6.77    1.68
  -1   3  -8    7.87    3.26
  -1  -3   8    9.35    2.35
  -1   3  -8    7.70    1.80
   1  -3  -8    6.96    1.58
   1  -3  -8    5.66    2.35
   1  -3   8    7.82    2.22
   1   3  -8    8.77    1.92
   3  -3  -8   16.11    3.70
   3   3  -8   16.95    3.75
   3  -3   8   15.27    2.91
   3   3  -8   21.22    4.21
   3  -3  -8   19.28    4.34
   3  -3  -8   18.77    3.70
   3  -3   8   20.89    4.59
   3  -3  -8   16.49    3.74
   3  -3   8   20.36    2.70
   5  -3  -8   11.51    3.76
   5   3  -8    7.79    3.08
   5  -3  -8    5.72    2.62
   5  -3   8    6.31    4.15
  -6  -3  -9   60.07    3.20
  -6   3  -9   56.36    2.97
  -6   3  -9   62.41    3.26
  -4   3   9  741.08   18.68
  -4  -3   9  720.87   18.87
  -4  -3  -9  766.14   20.86
  -4   3  -9  769.24   20.04
  -4  -3   9  802.91   22.47
  -4  -3  -9  739.79   19.31
  -4   3  -9  742.95   19.52
  -2  -3   9  176.93    6.13
  -2   3  -9  180.53    8.40
  -2  -3  -9  185.26    8.38
  -2  -3   9  204.61   10.50
  -2  -3   9  195.95    6.89
  -2  -3  -9  183.73    8.74
  -2   3  -9  161.03    5.60
  -2   3  -9  173.73    8.26
  -2  -3   9  202.55    9.32
  -2  -3  -9  167.30    7.48
  -2   3   9  164.90    5.75
   0  -3  -9 1747.00   39.48
   0  -3  -9 1866.43   41.18
   0   3  -9 1842.18   40.80
   0  -3  -9 1841.66   37.35
   0   3  -9 1744.22   37.27
   0  -3   9 1857.52   38.70
   0  -3   9 1902.57   42.59
   0  -3  -9 1837.32   40.39
   2  -3   9  201.98    7.40
   2   3  -9  193.40    8.31
   2  -3  -9  186.58    7.92
   2   3  -9  194.87    8.64
   2  -3  -9  209.04    9.10
   2  -3   9  190.54    7.33
   2  -3   9  189.16    6.92
   2  -3  -9  176.81    7.84
   2  -3   9  188.68    9.95
   4   3  -9  769.54   19.99
   4  -3  -9  750.15   19.96
   4  -3  -9  765.72   20.40
   4   3  -9  795.10   20.92
   4  -3  -9  766.30   21.26
   4  -3   9  797.05   21.62
   4  -3   9  794.13   22.84
   6  -3  -9   57.11    3.13
   6  -3   9   56.72    3.01
  -5  -3  10   51.63    4.61
  -5  -3 -10   50.71    3.97
  -5   3 -10   49.13    3.75
  -3  -3 -10  122.40    7.34
  -3   3 -10  122.01    6.86
  -3   3 -10  115.41    6.06
  -3  -3 -10  108.10    6.53
  -3  -3  10  110.52    5.58
  -3  -3  10  120.26    6.81
  -3  -3 -10  113.43    5.73
  -1  -3  10    1.44    3.44
  -1   3 -10    1.76    2.72
  -1  -3 -10   -0.78    3.35
  -1   3 -10    5.65    3.40
  -1  -3  10    1.71    4.20
  -1   3 -10    1.27    2.84
  -1  -3 -10   -1.92    2.84
  -1  -3 -10    0.52    3.30
   1  -3  10   -0.23    3.67
   1  -3 -10    0.52    3.08
   1  -3 -10    2.14    2.65
   1   3 -10    0.68    2.63
   1  -3 -10    2.07    3.28
   3  -3 -10  116.01    6.69
   3   3 -10  114.41    6.57
   3  -3 -10  111.37    6.16
   3   3 -10  114.52    6.60
   3  -3  10  120.58    7.93
   5  -3 -10   43.20    2.95
   5  -3  10   57.48    4.49
  -4   3 -11  681.48   16.78
  -4  -3 -11  645.91   16.05
  -2  -3  11  145.97    8.54
  -2   3 -11  138.03    7.54
  -2  -3 -11  146.70    7.60
  -2  -3 -11  162.67    7.98
  -2  -3  11  147.08    7.09
  -2  -3 -11  140.32    6.83
   0  -3 -11  198.31    8.00
   0  -3  11  212.63    9.96
   0   3 -11  207.84    8.49
   0   3 -11  193.22    8.15
   0  -3  11  201.09    8.94
   0  -3 -11  199.78    8.82
   2  -3 -11  142.77    7.37
   2   3 -11  148.86    7.34
   2   3 -11  150.12    7.15
   2  -3 -11  139.91    6.54
   2  -3 -11  139.89    6.82
   2  -3  11  146.36    7.80
   4   3 -11  722.18   17.91
   4  -3  11  731.75   18.83
  -5  -3  12   46.85    2.30
  -3  -3  12   15.98    2.61
  -3  -3 -12   23.96    3.67
  -3   3 -12   21.91    3.77
  -3  -3  12   19.79    4.02
  -3  -3 -12   21.84    3.39
  -1   3 -12  253.32    8.65
  -1  -3  12  268.23   10.62
  -1  -3 -12  245.89    9.49
   1  -3 -12  248.90    9.31
   1   3 -12  265.68    9.66
   1  -3  12  258.95   10.38
   1  -3 -12  265.98    9.66
   1  -3  12  258.57    9.35
   3  -3  12   19.90    3.11
   3   3 -12   22.33    3.56
  -4  -3  13  177.79    5.53
  -2  -3  13  405.98   12.22
  -2  -3  13  385.35   10.92
  -2  -3 -13  398.96   10.92
   0   3 -13  487.42   13.25
   0  -3  13  474.59   14.17
   0  -3 -13  486.81   12.95
   0  -3 -13  496.35   13.91
   2   3 -13  399.91   11.63
   2  -3  13  387.13   11.61
   2  -3  13  409.98   11.34
   2  -3 -13  402.95   10.88
   4   3 -13  124.07    3.95
   4  -3 -13  159.43    4.40
  -3  -3  14   94.44    3.57
  -1  -3  14   70.35    4.20
  -1  -3  14   73.71    4.02
  -1  -3 -14   77.01    4.05
   1   3 -14   78.56    4.10
   1  -3  14   75.84    4.07
   1  -3 -14   77.70    3.86
   1  -3  14   87.09    4.38
   1  -3 -14   72.25    3.98
   3   3 -14   90.35    3.51
   3  -3 -14   89.38    3.38
   0  -3  15   88.49    3.28
   0  -3 -15  106.22    3.76
  -6  -4   0   16.70    3.69
  -6  -4   0   32.96    4.96
  -6   4   0   24.73    4.13
  -6   4   0   23.96    4.09
  -4  -4   0 1409.68   34.25
  -4   4   0 1480.29   33.93
  -4  -4   0 1473.48   35.07
  -4   4   0 1452.82   30.93
  -2  -4   0   28.39    2.76
  -2   4   0   23.96    2.81
  -2   4   0   29.23    2.35
   0  -4   0 9999.00  188.34
   0   4   0 9785.04  188.56
   2  -4   0   27.22    2.20
   2  -4   0   21.73    2.65
   2  -4   0   25.71    1.53
   4  -4   0 1448.13   36.02
   4  -4   0 1625.43   33.08
   6  -4   0   29.55    4.00
   6  -4   0   20.37    3.71
  -7  -4   1  163.84    6.31
  -7   4   1  160.96    6.01
  -7  -4  -1  159.47    5.75
  -7  -4   1  183.03    6.86
  -7   4  -1  162.39    5.97
  -7   4  -1  174.88    6.70
  -5  -4   1  188.46    9.18
  -5  -4  -1  188.08    8.96
  -5  -4  -1  196.62    9.33
  -5  -4   1  205.70    9.70
  -5   4  -1  193.48    9.07
  -5  -4  -1  185.78    8.70
  -5   4  -1  188.47    9.22
  -5   4   1  191.49    8.66
  -5  -4  -1  198.44    9.68
  -5  -4   1  176.53    9.53
  -3  -4   1  464.75   14.37
  -3  -4  -1  472.42   14.46
  -3   4   1  476.61   13.40
  -3   4  -1  490.84   14.44
  -3   4  -1  506.42   12.05
  -3   4   1  468.35   11.90
  -1  -4   1   40.29    3.51
  -1  -4   1   44.08    3.23
  -1  -4   1   44.02    1.97
  -1  -4  -1   44.01    3.20
  -1   4   1   46.04    2.48
   1  -4   1   43.60    3.22
   1  -4  -1   47.04    2.37
   1  -4  -1   45.87    3.26
   1   4  -1   42.81    2.19
   1   4   1   43.94    2.10
   3  -4   1  476.63   11.28
   3  -4  -1  493.18   11.37
   5  -4  -1  196.54    9.42
   7  -4  -1  169.77    5.69
   7  -4   1  170.72    6.90
   7  -4  -1  160.16    6.61
   7  -4   1  166.83    6.09
  -6  -4  -2   27.05    3.64
  -6  -4   2   29.59    4.05
  -6  -4  -2   29.71    3.93
  -6  -4  -2   28.57    4.60
  -6  -4   2   34.75    4.94
  -6  -4  -2   28.21    4.17
  -6   4  -2   31.03    4.22
  -6   4  -2   27.66    4.67
  -6   4   2   28.93    3.71
  -4  -4   2 2052.69   46.07
  -4  -4  -2 2079.02   45.87
  -4  -4  -2 2011.89   45.24
  -4  -4  -2 2014.47   44.72
  -4   4  -2 2062.24   45.44
  -4   4  -2 2068.13   46.62
  -4   4   2 2057.45   44.25
  -4  -4  -2 2050.36   46.09
  -4   4  -2 2041.57   42.09
  -4  -4   2 2014.67   46.88
  -4   4   2 2139.65   42.55
  -2  -4   2   31.30    3.47
  -2  -4   2   31.77    3.05
  -2  -4  -2   26.04    3.31
  -2  -4  -2   30.05    2.91
  -2   4  -2   35.77    3.75
  -2   4   2   32.07    2.40
   0  -4   2 1300.83   26.49
   0  -4  -2 1256.47   28.39
   0   4  -2 1310.70   26.74
   0   4   2 1309.74   26.37
   0  -4   2 1335.06   28.60
   2  -4   2   43.58    3.32
   2  -4   2   28.92    2.43
   2  -4  -2   30.27    3.00
   2   4  -2   42.56    2.26
   2  -4   2   29.76    1.75
   4  -4  -2 1969.67   44.77
   4  -4   2 1974.74   40.26
   4  -4  -2 1968.36   40.36
   6  -4  -2   27.52    4.20
   6  -4   2   26.04    4.29
  -7  -4   3  212.25    7.35
  -7  -4  -3  214.24    6.56
  -7   4  -3  211.38    6.63
  -7   4  -3  229.00    7.72
  -7   4   3  217.67    6.85
  -5  -4   3  841.64   23.08
  -5  -4  -3  861.85   22.33
  -5  -4  -3  857.20   22.36
  -5  -4  -3  905.97   22.98
  -5  -4   3  906.23   24.32
  -5   4  -3  869.43   22.83
  -5  -4  -3  856.01   22.35
  -5   4  -3  829.94   24.07
  -5   4   3  885.43   21.49
  -5  -4   3  827.78   23.07
  -3  -4   3  457.34   14.14
  -3  -4  -3  442.08   13.82
  -3   4  -3  444.39   14.82
  -3   4  -3  467.62   11.48
  -1  -4   3  706.91   18.09
  -1   4  -3  729.19   18.70
  -1  -4  -3  675.00   17.08
  -1   4  -3  703.54   15.61
  -1  -4   3  701.02   17.26
   1  -4   3  702.55   15.52
   1  -4  -3  663.96   16.98
   1   4  -3  693.34   15.33
   1  -4   3  695.73   14.37
   1  -4   3  707.33   17.11
   3  -4   3  470.88   12.22
   3  -4   3  455.06   11.03
   5  -4  -3  853.38   23.36
   7  -4  -3  233.36    7.13
   7  -4  -3  208.55    6.88
   7  -4   3  233.65    7.58
   7  -4   3  233.69    7.65
  -6  -4   4   64.73    4.93
  -6  -4  -4   76.38    4.94
  -6  -4   4   76.82    5.67
  -6  -4  -4   72.94    5.10
  -6   4  -4   72.80    5.09
  -4  -4   4 1126.48   28.01
  -4  -4  -4 1117.78   26.91
  -4  -4  -4 1110.87   27.21
  -4  -4  -4 1123.93   27.08
  -4  -4  -4 1147.81   27.00
  -4   4  -4 1148.86   27.49
  -4   4  -4 1055.51   23.84
  -4  -4   4 1083.33   28.17
  -4   4   4 1152.97   24.69
  -4   4  -4 1083.85   29.24
  -2  -4   4 1084.49   26.71
  -2  -4  -4 1150.30   26.23
  -2   4  -4 1175.82   28.19
  -2   4  -4 1112.08   23.89
  -2  -4   4 1094.42   25.43
   0  -4   4  638.70   14.36
   0   4  -4  639.16   14.41
   0   4   4  622.78   13.78
   0  -4   4  675.23   16.35
   2  -4   4 1117.99   24.24
   2  -4  -4 1135.21   25.61
   2   4  -4 1109.02   23.51
   2  -4   4 1110.56   22.98
   2  -4   4 1061.78   25.11
   4  -4  -4 1100.45   28.32
   4  -4   4 1112.67   24.21
   6  -4  -4   72.34    5.39
   6  -4  -4   70.97    5.10
   6  -4   4   67.50    5.43
   6  -4  -4   61.54    4.75
  -7  -4   5  396.98   10.11
  -5  -4   5   38.25    4.70
  -5  -4  -5   38.17    4.45
  -5  -4  -5   30.06    3.51
  -5  -4  -5   35.75    4.51
  -5   4  -5   34.30    4.62
  -5  -4   5   31.68    3.80
  -5   4  -5   26.82    5.42
  -3  -4   5  622.92   16.35
  -3  -4   5  656.20   18.35
  -3  -4  -5  663.88   16.92
  -3  -4  -5  632.59   16.88
  -3  -4  -5  638.47   17.47
  -3  -4  -5  653.24   17.07
  -3   4  -5  652.32   17.72
  -3  -4  -5  614.61   16.85
  -3   4  -5  618.58   14.79
  -3   4   5  644.70   15.33
  -1   4  -5 1714.29   38.26
  -1  -4   5 1647.44   35.60
  -1   4   5 1601.30   33.37
   1  -4   5 1666.26   33.20
   1   4  -5 1621.73   33.29
   1  -4   5 1587.12   32.44
   1  -4   5 1634.53   35.37
   3  -4   5  689.98   16.57
   3  -4  -5  668.55   17.71
   3  -4  -5  623.22   18.70
   3  -4  -5  661.70   18.10
   3  -4   5  614.29   19.35
   3  -4   5  655.46   15.21
   5  -4  -5   28.67    4.36
   5  -4   5   28.90    4.70
   5  -4  -5   26.63    4.12
   5  -4   5   32.42    5.47
   7  -4  -5  359.59    8.86
   7  -4   5  377.37    9.44
  -6  -4   6 1326.92   29.87
  -6  -4  -6 1372.17   29.14
  -6  -4   6 1282.60   28.92
  -6   4  -6 1363.31   29.39
  -6   4  -6 1319.78   30.36
  -4  -4   6   75.21    5.96
  -4  -4  -6   66.99    5.44
  -4  -4  -6   65.54    5.41
  -4   4  -6   65.58    5.51
  -4  -4   6   73.84    5.93
  -4   4  -6   68.99    6.74
  -4  -4  -6   66.78    5.28
  -2  -4   6  977.11   23.79
  -2   4  -6  981.58   25.57
  -2   4  -6  937.77   20.74
  -2  -4   6  941.22   22.55
  -2   4   6  907.54   20.59
   0  -4   6  278.64    7.53
   0   4  -6  275.70    7.83
   0  -4   6  288.27    9.70
   2  -4   6 1001.54   21.87
   2  -4  -6  984.81   23.52
   2  -4   6 1019.17   21.64
   2   4  -6  924.54   20.98
   2  -4   6  880.62   20.27
   2  -4   6  961.32   22.80
   4  -4  -6   59.84    4.77
   4  -4  -6   59.84    6.04
   4  -4  -6   69.15    5.56
   4  -4   6   56.95    6.42
   6  -4  -6 1399.20   31.26
   6  -4   6 1425.30   32.60
   6  -4   6 1441.13   32.42
  -5  -4   7  479.33   14.19
  -5  -4  -7  485.53   13.77
  -5  -4  -7  461.43   12.99
  -5   4  -7  456.29   13.83
  -5  -4   7  488.22   13.87
  -5   4  -7  461.25   14.69
  -3  -4   7  119.01    6.75
  -3  -4  -7  114.71    6.88
  -3   4  -7  119.15    6.95
  -3  -4  -7  112.34    5.91
  -3  -4   7  128.82    8.01
  -3   4  -7  121.39    8.20
  -3  -4   7  117.19    8.28
  -3  -4   7  103.13    5.59
  -1  -4  -7   97.47    5.91
  -1   4  -7  100.84    7.02
  -1   4  -7   94.45    4.25
  -1  -4   7  104.33    5.67
  -1  -4   7  107.29    7.33
  -1   4   7   86.29    3.75
   1  -4   7   99.71    4.62
   1  -4  -7   99.11    5.52
   1  -4   7   94.25    4.24
   1   4  -7   93.18    4.33
   1  -4   7   99.42    5.77
   1  -4   7  101.22    7.04
   3   4  -7  115.68    6.62
   3  -4  -7  107.79    6.94
   3  -4  -7  134.98    7.24
   3  -4   7  111.74    7.79
   3  -4   7  112.54    7.98
   5  -4  -7  480.00   14.60
   5  -4  -7  479.62   14.35
   5  -4   7  502.72   15.85
  -6   4  -8 1044.70   22.35
  -4  -4  -8   40.40    4.43
  -4   4  -8   38.55    4.50
  -4  -4   8   51.01    5.35
  -4   4  -8   40.03    5.03
  -2  -4  -8 2362.07   51.12
  -2   4  -8 2354.90   50.68
  -2  -4  -8 2359.57   50.33
  -2  -4   8 2579.77   53.78
  -2   4  -8 2428.73   52.65
  -2   4  -8 2262.27   47.33
  -2  -4  -8 2285.13   49.71
  -2  -4   8 2272.83   49.63
  -2  -4   8 2448.99   53.28
   0  -4  -8   28.12    4.00
   0  -4   8   32.68    4.34
   0   4  -8   34.31    2.88
   0  -4   8   34.60    4.24
   0  -4   8   46.71    5.34
   0  -4  -8   30.83    4.19
   2  -4  -8 2361.29   50.27
   2  -4  -8 2423.73   50.65
   2  -4   8 2410.97   52.13
   2  -4   8 2222.81   47.91
   2  -4  -8 2378.94   49.97
   2  -4   8 2335.60   49.81
   2  -4   8 2352.85   53.06
   4  -4   8   37.37    5.58
   4   4  -8   38.14    4.13
   4  -4  -8   35.31    4.44
   4  -4  -8   42.79    4.61
   4  -4   8   41.72    5.14
   4  -4  -8   33.93    3.96
   6  -4  -8 1013.00   22.35
   6  -4   8 1075.07   22.93
   6  -4   8 1082.89   23.57
  -5  -4  -9    3.65    2.01
  -5   4  -9    3.66    2.57
  -5  -4   9    2.71    2.33
  -3  -4   9    1.29    4.05
  -3  -4  -9    1.97    3.55
  -3   4  -9   10.19    3.66
  -3  -4  -9    9.95    3.11
  -3  -4   9    0.23    4.00
  -3   4  -9    1.77    3.35
  -3  -4   9    0.78    2.31
  -3  -4  -9    2.49    2.69
  -1   4  -9  138.41    7.06
  -1  -4  -9  134.92    6.58
  -1  -4   9  133.99    8.43
  -1   4  -9  131.81    7.96
  -1  -4   9  140.03    6.96
  -1  -4  -9  123.83    6.79
  -1  -4   9  138.78    8.28
   1  -4   9  127.21    6.95
   1  -4  -9  125.60    6.95
   1  -4   9  130.65    8.18
   3  -4   9    3.07    3.86
   3   4  -9    5.04    3.56
   3  -4  -9    1.99    3.07
   3  -4  -9    3.95    3.04
   3  -4   9    6.99    3.57
   5  -4   9    5.30    3.06
   5  -4  -9   -1.05    2.23
   5  -4  -9    2.31    2.03
   5  -4   9    2.86    2.32
  -4  -4 -10   34.39    3.67
  -4   4 -10   42.10    3.97
  -4  -4  10   41.12    4.22
  -2   4 -10 1372.35   30.65
  -2   4 -10 1406.71   32.63
  -2  -4  10 1448.72   34.32
  -2   4 -10 1408.47   32.69
  -2  -4 -10 1383.57   31.52
  -2  -4  10 1357.34   31.45
  -2  -4  10 1435.10   33.44
   0  -4 -10  252.23    9.66
   0   4 -10  279.40   10.88
   0   4 -10  268.39    9.97
   0  -4  10  270.28   10.23
   0  -4 -10  267.50   10.19
   0  -4  10  254.73   10.84
   2   4 -10 1430.52   33.19
   2  -4 -10 1397.51   32.22
   2  -4  10 1453.38   32.67
   2  -4  10 1495.71   35.03
   4   4 -10   36.60    3.54
   4  -4 -10   37.87    3.47
   4  -4  10   35.49    3.31
   4  -4  10   46.85    4.65
  -3   4 -11  472.39   13.66
  -3  -4  11  487.95   14.34
  -1   4 -11   83.31    5.01
  -1   4 -11   81.35    5.51
  -1  -4 -11   75.60    4.63
  -1   4 -11   75.49    5.07
  -1  -4  11   76.18    5.26
  -1  -4 -11   74.01    5.30
  -1  -4  11   87.09    5.89
   1  -4 -11   70.51    4.58
   1  -4 -11   72.88    5.51
   1   4 -11   80.70    5.49
   1  -4  11   81.32    5.60
   1  -4 -11   79.91    5.51
   1  -4  11   76.01    5.91
   3   4 -11  455.08   12.89
   3  -4 -11  453.64   12.83
   3  -4  11  454.64   13.61
  -4  -4  12   52.47    2.76
  -2  -4 -12  481.90   12.63
  -2  -4  12  483.43   12.69
  -2  -4  12  454.16   12.62
   0   4 -12  388.52    8.98
   0  -4 -12  373.37    8.36
   0  -4  12  388.27   10.41
   0  -4  12  399.70    9.59
   0  -4 -12  392.36    9.42
   0  -4  12  366.51    8.93
   2   4 -12  487.54   13.45
   2  -4 -12  472.02   12.27
   2  -4  12  497.74   14.08
   2  -4 -12  470.58   12.45
   2  -4  12  500.45   13.09
   2  -4  12  496.75   13.47
   4  -4 -12   40.63    2.29
   4  -4 -12   47.36    2.29
   4  -4  12   50.96    2.70
   4  -4  12   40.42    2.22
  -1  -4  13  446.00   12.26
  -1  -4 -13  441.68   11.41
  -1  -4  13  422.87   11.43
   1   4 -13  432.48   11.70
   1  -4 -13  436.34   11.44
   1  -4  13  434.30   12.26
   1  -4 -13  440.56   11.57
   1  -4  13  427.08   10.97
   1  -4  13  455.84   11.96
   3   4 -13  237.50    6.63
   3  -4 -13  246.78    6.56
   3  -4  13  233.66    6.64
  -2  -4  14   29.44    1.92
   0  -4  14  530.89   12.90
   0  -4 -14  540.46   12.58
   2   4 -14   32.97    1.98
   2  -4 -14   28.87    1.74
   2  -4  14   28.09    1.71
  -7  -5   0    0.56    1.14
  -7   5   0    0.49    1.13
  -5  -5   0    2.13    3.32
  -5  -5   0   -0.15    3.02
  -5   5   0    3.66    3.44
  -5   5   0    0.95    3.03
  -5  -5   0    0.21    4.32
  -3   5   0    0.77    2.65
  -3  -5   0    0.13    2.31
  -1  -5   0    1.48    2.54
  -1  -5   0   -0.70    2.28
  -1   5   0   -0.37    1.54
   1  -5   0    1.77    1.47
   1  -5   0    0.69    2.32
   3  -5   0   -0.37    3.15
   3  -5   0   -1.46    3.76
   3  -5   0   -2.02    2.79
   5  -5   0   -0.33    3.22
   5  -5   0   -2.50    4.24
   5  -5   0    0.17    3.03
   7  -5   0    1.02    1.39
  -6  -5  -1   29.03    3.14
  -6  -5   1   25.49    3.33
  -6  -5   1   35.23    4.13
  -6  -5  -1   32.34    3.81
  -6  -5  -1   28.41    3.31
  -6  -5   1   29.80    3.34
  -6   5  -1   29.20    3.37
  -6   5   1   30.43    2.85
  -4  -5  -1 1297.37   31.70
  -4  -5  -1 1304.52   30.77
  -4  -5  -1 1239.48   29.76
  -4   5  -1 1313.19   31.14
  -4   5  -1 1329.51   31.04
  -4   5   1 1254.54   29.58
  -4  -5   1 1376.53   32.92
  -2  -5   1   44.36    4.74
  -2  -5  -1   45.78    4.57
  -2  -5   1   44.64    4.00
  -2  -5  -1   44.51    3.86
  -2   5  -1   46.42    4.18
  -2   5  -1   47.69    3.13
  -2   5   1   46.37    3.10
   0  -5   1 2367.56   50.18
   0  -5   1 2399.03   47.30
   0  -5  -1 2383.47   50.21
   0   5  -1 2405.90   47.64
   0   5   1 2375.87   47.41
   2  -5   1   52.36    3.13
   2  -5   1   46.79    3.93
   2  -5  -1   45.51    4.02
   4  -5   1 1352.60   30.12
   4  -5  -1 1353.21   30.92
   4  -5  -1 1175.03   30.60
   4  -5   1 1180.65   30.74
   4  -5  -1 1158.94   29.01
   4  -5   1 1207.79   30.33
   6  -5  -1   25.54    3.22
   6  -5  -1   28.77    3.11
   6  -5  -1   26.62    3.85
   6  -5   1   24.70    3.82
   6  -5   1   24.20    3.07
  -7   5  -2   94.20    3.12
  -7   5   2   91.99    3.08
  -5  -5  -2  156.40    7.47
  -5  -5  -2  156.48    7.63
  -5  -5   2  166.97    8.45
  -5  -5  -2  152.29    7.05
  -5   5  -2  159.88    7.77
  -5   5  -2  173.70    8.20
  -5  -5   2  183.15    8.99
  -3  -5   2  193.35    9.38
  -3  -5  -2  205.54    9.22
  -3  -5  -2  199.08    8.15
  -3  -5   2  190.90    7.56
  -3   5  -2  196.90    8.51
  -3   5  -2  194.97    8.89
  -3   5  -2  210.17    6.88
  -3  -5  -2  193.39    8.70
  -3   5   2  197.80    6.78
  -3  -5   2  212.04    8.94
  -1  -5   2  160.09    7.28
  -1  -5   2  141.08    6.66
  -1  -5   2  150.00    4.59
  -1   5  -2  144.24    6.78
  -1  -5  -2  139.95    6.50
  -1   5  -2  141.18    5.15
  -1   5   2  143.99    4.99
   1  -5   2  147.54    6.62
   1  -5   2  145.49    5.09
   1  -5  -2  147.88    6.54
   1   5  -2  144.83    4.93
   3  -5  -2  188.25    8.66
   3  -5  -2  165.83    8.34
   3  -5   2  181.01    8.82
   3  -5   2  175.07    8.64
   3  -5   2  172.32    7.80
   5  -5  -2  159.46    7.90
   5  -5  -2  150.82    8.01
   5  -5   2  147.04    8.09
   5  -5   2  148.05    7.80
   5  -5   2  143.64    6.80
   7  -5  -2   93.18    3.17
   7  -5   2  111.72    3.46
  -6  -5   3   83.08    4.85
  -6  -5   3   93.21    5.34
  -6  -5  -3   88.51    4.54
  -6  -5   3   92.36    4.82
  -6   5  -3   93.51    5.16
  -4  -5   3  752.50   21.70
  -4  -5  -3  781.00   20.90
  -4  -5  -3  784.14   20.30
  -4  -5  -3  745.39   19.60
  -4   5  -3  801.42   20.99
  -4   5  -3  828.66   22.16
  -4  -5  -3  774.06   20.95
  -4  -5   3  794.19   22.55
  -2  -5   3  221.76    9.36
  -2  -5   3  218.96    8.44
  -2   5  -3  219.32    9.44
  -2  -5   3  246.78   10.42
  -2   5   3  230.85    7.02
   0  -5   3  992.64   23.86
   0  -5   3  985.30   21.21
   0  -5  -3 1031.16   23.85
   0   5  -3  961.50   21.27
   0   5   3  987.88   20.79
   2  -5   3  227.25    8.45
   2  -5   3  218.29    7.06
   4  -5   3  738.13   20.47
   4  -5  -3  735.68   21.04
   4  -5  -3  798.58   20.13
   4  -5  -3  767.41   21.02
   4  -5   3  756.31   21.30
   4  -5   3  721.47   21.29
   6  -5  -3   85.44    4.81
   6  -5  -3   92.87    4.61
   6  -5  -3   85.81    4.66
   6  -5   3   89.53    5.09
   6  -5   3   82.76    4.94
  -5  -5   4  352.79   12.33
  -5  -5   4  401.69   13.06
  -5  -5  -4  359.03   11.10
  -5   5  -4  365.47   11.97
  -5   5  -4  393.15   12.99
  -5  -5   4  359.92   12.19
  -3  -5   4  290.76   11.67
  -3  -5   4  308.49   10.11
  -3  -5  -4  305.77   10.23
  -3   5  -4  292.03   10.93
  -3   5  -4  327.77   12.49
  -3   5  -4  307.49    8.90
  -3  -5  -4  298.58   10.63
  -3   5   4  314.91    8.99
  -1  -5   4  399.48   12.35
  -1  -5   4  428.77   12.93
  -1  -5   4  387.07    9.80
  -1   5  -4  404.84   13.19
  -1   5   4  396.65    9.84
   1  -5   4  388.85   10.38
   1   5  -4  381.73   10.11
   3  -5  -4  304.72   10.51
   3  -5  -4  310.28   10.40
   3  -5  -4  292.80   10.89
   3  -5   4  301.71   11.44
   3  -5   4  299.57   11.50
   5  -5  -4  370.15   12.43
   5  -5  -4  372.18   11.58
   5  -5  -4  356.02   11.64
   5  -5   4  387.57   12.40
   5  -5   4  359.72   12.75
   5  -5   4  358.90   11.98
  -6  -5   5  263.09    8.19
  -6  -5   5  284.01    8.32
  -6   5  -5  265.19    8.10
  -4  -5   5  318.40   11.77
  -4  -5  -5  304.37    9.97
  -4   5  -5  294.95   10.95
  -4   5  -5  306.35   12.30
  -4  -5   5  287.77   11.40
  -2  -5   5  928.13   23.16
  -2  -5   5  993.91   24.60
  -2  -5  -5  922.50   22.95
  -2   5  -5  960.78   23.46
  -2  -5  -5  989.95   24.14
  -2   5  -5  988.83   25.50
  -2  -5   5  978.61   25.68
  -2   5  -5  884.88   21.14
  -2  -5  -5  909.37   22.95
  -2   5   5  978.43   21.15
  -2  -5   5 1050.24   25.70
  -2   5   5  941.51   21.20
   0  -5   5  293.31    8.44
   0  -5  -5  296.87   10.64
   0  -5  -5  279.07   10.31
   0  -5   5  315.49   11.63
   0   5  -5  301.97    8.63
   0  -5  -5  308.13   10.62
   0  -5   5  308.87   11.31
   0  -5   5  327.17   10.87
   2  -5   5  988.64   23.30
   2  -5  -5  969.60   23.75
   2  -5  -5  899.32   23.97
   2  -5  -5  941.53   22.97
   2  -5   5  900.19   24.75
   2  -5  -5  956.84   23.18
   2  -5   5  916.87   24.44
   4  -5  -5  295.66   10.46
   4  -5  -5  293.38   10.37
   4  -5   5  325.90   11.30
   4  -5   5  292.52   12.09
   4  -5   5  295.13   11.59
   6  -5  -5  271.61    8.15
   6  -5   5  262.18    7.04
   6  -5   5  268.89    7.92
  -5  -5   6   40.17    3.84
  -5  -5   6   45.08    4.47
  -5   5  -6   45.35    4.21
  -3  -5   6  222.18    9.38
  -3  -5   6  200.03    7.77
  -3  -5  -6  200.08    8.19
  -3   5  -6  227.70    9.07
  -3  -5  -6  198.16    7.64
  -1  -5   6  315.69    9.02
  -1  -5  -6  340.22   11.42
  -1  -5  -6  332.16   11.03
  -1  -5   6  362.79   12.03
  -1   5  -6  355.05   12.85
  -1  -5   6  326.50   12.38
  -1   5  -6  320.51    9.38
  -1  -5  -6  328.50   11.24
  -1  -5   6  364.50   12.82
  -1   5   6  314.95    8.66
  -1  -5   6  338.95   11.43
   1  -5   6  331.99    9.47
   1  -5  -6  331.32   11.47
   1  -5  -6  334.80   11.38
   1  -5   6  337.87   12.46
   1   5  -6  328.87    9.28
   1  -5  -6  333.38   11.35
   1  -5   6  329.58   12.20
   1  -5   6  318.07   11.18
   3  -5  -6  204.55    8.63
   3  -5  -6  205.21    9.24
   3  -5  -6  208.74    8.28
   3  -5   6  206.72   10.00
   3  -5   6  209.57    9.81
   5  -5  -6   41.84    3.56
   5  -5   6   45.84    4.65
   5  -5   6   41.51    4.29
  -6   5  -7  705.89   15.27
  -4  -5   7   30.43    3.74
  -4  -5  -7   28.96    3.19
  -4   5  -7   35.40    4.27
  -4  -5   7   24.85    3.06
  -4   5  -7   37.74    4.78
  -2  -5   7  939.63   23.66
  -2  -5  -7  968.05   24.07
  -2   5  -7  995.53   24.26
  -2  -5   7 1037.23   25.01
  -2  -5   7  987.54   25.28
  -2  -5  -7  956.72   23.63
   0  -5  -7   57.71    4.85
   0  -5  -7   60.82    5.14
   0  -5  -7   53.32    4.50
   0  -5   7   65.49    5.71
   0   5  -7   57.07    3.60
   0  -5  -7   60.15    5.33
   0  -5   7   56.12    5.07
   2  -5  -7  976.63   24.57
   2  -5  -7  958.10   24.30
   2  -5   7  998.87   25.70
   2  -5  -7  986.16   23.81
   2  -5   7  988.05   25.92
   2  -5   7  962.51   23.87
   4  -5  -7   30.80    3.50
   4  -5  -7   29.17    4.23
   4  -5  -7   30.68    3.53
   4  -5   7   33.37    4.80
   4  -5   7   39.76    4.89
   6  -5  -7  759.15   15.86
   6  -5   7  775.01   16.29
  -5  -5   8   35.08    2.79
  -5   5  -8   36.64    3.17
  -5   5  -8   34.47    3.00
  -3  -5   8    2.44    3.87
  -3  -5  -8   -0.29    2.82
  -3   5  -8    0.79    3.12
  -3  -5   8    1.70    3.15
  -3   5  -8    0.60    3.41
  -3  -5   8   -1.18    2.09
  -3  -5  -8    0.98    2.44
  -1  -5   8   11.88    4.58
  -1   5  -8    9.13    3.12
  -1  -5  -8    9.82    3.13
  -1  -5  -8    6.61    3.17
  -1  -5   8   12.16    3.98
  -1   5  -8    6.74    4.22
  -1  -5   8    9.29    3.43
  -1  -5   8   11.06    3.76
  -1  -5  -8   12.61    3.66
   1  -5   8    8.73    4.11
   1  -5  -8    5.83    2.89
   1  -5   8    7.76    3.68
   1  -5   8   10.43    3.71
   1  -5  -8    9.48    3.66
   3   5  -8    2.49    2.99
   3  -5  -8    2.36    3.22
   3  -5  -8   -0.15    3.02
   3  -5  -8   -0.26    2.33
   3  -5   8    0.94    3.58
   5  -5  -8   33.10    2.82
   5  -5   8   33.20    3.23
   5  -5   8   36.05    3.38
  -4   5  -9   31.56    3.46
  -4  -5   9   26.73    2.62
  -4   5  -9   25.18    3.14
  -2   5  -9 1277.03   29.01
  -2  -5   9 1296.95   29.83
  -2   5  -9 1281.27   30.16
  -2  -5  -9 1211.94   28.16
  -2  -5   9 1256.41   30.44
  -2  -5   9 1183.06   28.27
   0  -5  -9   83.02    5.16
   0  -5  -9   86.97    5.56
   0  -5   9   85.85    6.28
   0   5  -9   83.47    6.36
   0  -5   9   71.07    5.21
   0  -5  -9   81.89    5.87
   0  -5   9   83.85    5.86
   0  -5   9   93.28    6.73
   2   5  -9 1256.83   29.40
   2  -5  -9 1226.66   29.08
   2  -5  -9 1216.46   27.69
   2  -5   9 1261.73   29.34
   2  -5  -9 1230.29   28.25
   2  -5   9 1270.31   30.57
   2  -5   9 1276.71   28.79
   4  -5  -9   29.61    2.82
   4  -5  -9   27.44    2.78
   4  -5   9   31.68    3.40
   4  -5   9   30.87    3.78
  -3   5 -10   21.15    3.25
  -3  -5  10   15.85    2.87
  -3   5 -10   18.11    2.89
  -1   5 -10  206.12    7.75
  -1  -5 -10  188.49    7.20
  -1  -5  10  203.48    8.70
  -1   5 -10  207.21    8.64
  -1  -5 -10  190.70    7.91
  -1  -5  10  199.83    8.73
  -1  -5  10  198.37    8.01
   1   5 -10  184.33    8.13
   1  -5 -10  206.18    7.66
   1  -5 -10  204.71    8.23
   1   5 -10  200.14    8.74
   1  -5  10  174.31    7.14
   1  -5 -10  193.71    7.92
   1  -5  10  215.32    8.37
   1  -5  10  204.42    8.93
   3  -5  10   18.16    3.58
   3   5 -10   14.14    2.92
   3  -5 -10   16.36    2.99
   3  -5  10   11.42    2.57
  -4   5 -11   83.54    3.27
  -2  -5  11  467.03   12.81
  -2   5 -11  543.07   13.50
  -2  -5  11  560.50   14.13
  -2   5 -11  496.08   13.27
  -2  -5 -11  509.96   12.81
  -2  -5  11  523.28   13.85
   0   5 -11   53.72    4.35
   0  -5 -11   52.19    3.95
   0  -5  11   46.10    4.50
   0   5 -11   50.61    4.20
   0  -5 -11   49.56    4.38
   0  -5  11   49.67    4.48
   0  -5  11   51.23    4.26
   2  -5  11  564.23   13.80
   2   5 -11  544.85   14.21
   2  -5 -11  532.11   13.37
   2  -5 -11  517.68   13.89
   2   5 -11  525.83   14.15
   2  -5 -11  509.05   13.06
   2  -5  11  553.66   14.60
   4  -5 -11   84.68    3.14
   4  -5  11   93.73    3.56
   4  -5  11   91.58    3.41
  -3  -5  12  240.01    6.09
  -1  -5  12   74.19    3.96
  -1   5 -12   72.83    3.47
  -1  -5  12   74.22    4.28
  -1  -5 -12   72.42    3.89
  -1  -5  12   64.18    3.84
   1  -5  12   73.62    4.08
   1  -5 -12   73.63    3.96
   1  -5 -12   70.22    3.88
   1  -5  12   69.13    4.03
   3   5 -12  262.90    6.82
   3  -5 -12  275.44    6.98
   3  -5  12  271.69    7.00
  -2  -5  13  149.16    4.16
   0   5 -13  396.73    9.49
   0  -5  13  370.41    9.10
   2   5 -13  175.86    4.91
   2  -5 -13  169.38    4.66
   2  -5  13  183.17    5.02
  -6   6   0 1263.42   26.47
  -4  -6   0  129.46    7.21
  -4  -6   0  126.45    6.49
  -4  -6   0  112.90    5.35
  -4   6   0  125.56    6.57
  -4   6   0  128.86    5.78
  -2  -6   0 1689.55   37.89
  -2   6   0 1739.15   35.91
   0  -6   0  546.65   15.75
   0  -6   0  575.25   16.12
   0  -6   0  530.85   15.24
   0   6   0  542.58   12.91
   2  -6   0 1656.54   36.43
   2  -6   0 1681.92   36.45
   2  -6   0 1696.68   37.33
   2  -6   0 1544.11   37.19
   2  -6   0 1582.35   36.31
   4  -6   0  133.47    6.66
   4  -6   0  121.63    7.04
   4  -6   0  112.51    5.95
   6  -6   0 1161.84   24.70
  -5  -6   1    3.31    2.65
  -5  -6  -1    4.40    2.68
  -5  -6   1    5.88    3.03
  -5  -6  -1    4.24    2.05
  -5  -6   1    5.03    2.08
  -5   6  -1    4.05    2.78
  -5   6   1    4.59    2.76
  -5   6  -1    3.35    2.14
  -5  -6   1    6.68    3.48
  -3  -6   1    3.61    3.83
  -3  -6  -1    1.92    3.49
  -3  -6  -1    0.29    2.71
  -3   6  -1    2.48    2.87
  -3   6  -1    5.49    2.82
  -3  -6  -1    8.77    4.06
  -3  -6   1    1.58    2.33
  -1  -6   1  339.81   11.71
  -1  -6  -1  342.99   12.02
  -1  -6  -1  365.50   12.54
  -1  -6   1  361.75   12.64
  -1  -6  -1  373.66   11.90
  -1   6  -1  322.49   10.59
  -1  -6  -1  346.04   11.23
  -1  -6   1  365.60   12.08
  -1   6  -1  346.51    9.54
  -1   6   1  364.75    9.44
   1  -6   1  352.82   11.80
   1  -6   1  345.94   11.44
   1  -6  -1  363.03   11.84
   1  -6   1  352.15   11.71
   1  -6  -1  363.17   11.75
   1  -6  -1  353.35   12.08
   1  -6  -1  335.63   11.83
   1  -6   1  338.12   11.89
   1  -6   1  363.04   11.75
   3  -6  -1    4.81    3.08
   3  -6   1    3.27    3.34
   3  -6  -1    0.18    3.22
   3  -6  -1    6.85    3.60
   3  -6   1    3.48    3.65
   3  -6   1    1.92    3.11
   5  -6  -1    2.98    2.59
   5  -6  -1    4.24    3.05
   5  -6   1    3.94    3.16
   5  -6   1    3.71    2.33
  -6  -6   2  601.50   13.60
  -6   6  -2  582.03   13.49
  -6   6   2  580.71   13.37
  -4  -6   2   65.09    5.32
  -4  -6  -2   58.74    4.58
  -4  -6   2   66.77    5.23
  -4   6  -2   64.15    4.90
  -4   6  -2   60.90    4.73
  -4  -6  -2   62.85    5.31
  -4  -6   2   66.44    6.00
  -2  -6   2 1038.78   25.81
  -2  -6   2 1009.28   24.47
  -2   6  -2  969.59   24.33
  -2  -6   2 1076.85   26.11
  -2  -6  -2  989.83   24.23
  -2  -6  -2  996.64   24.50
  -2  -6   2  986.83   24.00
   0  -6   2   58.26    5.02
   0  -6  -2   66.52    5.07
   0   6  -2   55.10    4.38
   0  -6  -2   63.16    5.29
   0  -6   2   73.25    5.57
   0  -6  -2   67.51    5.29
   0  -6   2   62.97    5.17
   0   6  -2   61.26    3.36
   2  -6   2  938.22   23.54
   2  -6  -2  997.59   24.38
   2  -6   2  986.09   23.87
   2  -6  -2  972.19   24.66
   2  -6  -2  967.85   24.44
   2  -6   2  988.92   24.80
   2  -6  -2 1000.79   23.74
   2  -6   2  933.25   24.43
   4  -6  -2   65.82    4.42
   4  -6  -2   58.57    5.22
   4  -6  -2   60.47    5.35
   4  -6   2   71.51    5.68
   4  -6   2   62.65    5.08
   6  -6  -2  541.48   12.21
   6  -6   2  575.18   12.53
  -5  -6   3   62.28    4.28
  -5  -6   3   64.73    4.54
  -5  -6   3   60.25    3.51
  -5   6  -3   68.85    4.35
  -5   6   3   63.43    4.15
  -5   6  -3   65.33    4.11
  -5  -6   3   68.96    4.70
  -3  -6   3  401.74   13.54
  -3  -6  -3  368.35   11.31
  -3   6  -3  382.94   12.22
  -3  -6   3  382.61   11.47
  -3   6  -3  388.24   12.72
  -3  -6  -3  387.09   12.25
  -1  -6   3  356.33   11.74
  -1  -6  -3  321.91   11.41
  -1  -6   3  331.77   11.81
  -1   6  -3  327.17   11.21
  -1  -6   3  371.95   12.45
  -1   6  -3  308.32    9.05
  -1   6   3  318.53    8.73
  -1  -6   3  335.31   10.92
   1  -6   3  351.37   11.58
   1  -6  -3  318.70   11.43
   1  -6  -3  351.28   11.75
   1  -6  -3  337.14   11.47
   1  -6   3  322.28   11.61
   1  -6   3  333.29   11.72
   1  -6   3  316.60   10.62
   3  -6  -3  383.43   12.31
   3  -6  -3  368.97   12.67
   3  -6  -3  392.90   12.52
   3  -6   3  376.18   12.67
   3  -6   3  366.89   12.76
   3  -6   3  359.20   11.61
   5  -6  -3   64.45    4.34
   5  -6  -3   67.47    4.25
   5  -6   3   65.20    4.34
   5  -6   3   60.25    4.19
  -6  -6   4   80.71    2.97
  -6   6  -4   84.50    3.05
  -6   6   4   82.67    2.91
  -4  -6   4  500.48   15.18
  -4   6  -4  542.82   14.86
  -4   6  -4  540.58   15.28
  -4  -6   4  546.20   15.77
  -2  -6   4  821.07   21.15
  -2  -6   4  752.62   19.89
  -2   6  -4  784.58   20.90
  -2  -6   4  821.42   21.89
  -2  -6  -4  765.39   19.21
  -2  -6   4  782.07   20.60
   0  -6   4  221.81    9.24
   0  -6  -4  213.66    9.06
   0  -6  -4  221.50    9.11
   0   6  -4  225.07    9.08
   0  -6  -4  223.27    8.71
   0  -6   4  221.43    9.12
   0   6  -4  214.14    6.96
   0  -6   4  220.95    8.77
   2  -6   4  740.47   19.53
   2  -6  -4  798.85   20.59
   2  -6  -4  804.58   20.35
   2  -6  -4  770.55   19.82
   2  -6   4  786.29   20.33
   2  -6   4  733.74   20.66
   2  -6   4  729.29   19.82
   4  -6  -4  509.67   13.83
   4  -6  -4  501.24   14.69
   4  -6  -4  496.06   13.82
   4  -6   4  518.35   14.40
   4  -6   4  497.43   14.86
   4  -6   4  483.77   13.69
   6  -6  -4   78.40    2.72
   6  -6   4   69.08    2.64
  -5  -6   5  799.82   19.13
  -5  -6   5  864.56   19.52
  -5   6  -5  871.65   19.33
  -5   6  -5  831.13   19.48
  -3  -6   5  303.10   10.76
  -3  -6   5  283.01    9.22
  -3   6  -5  297.28   10.13
  -3   6  -5  295.02   11.01
  -3  -6   5  303.97   11.35
  -3  -6   5  304.46   10.79
  -1  -6   5   91.93    5.98
  -1  -6  -5   88.84    5.96
  -1   6  -5   90.77    6.09
  -1  -6   5   93.54    6.58
  -1  -6  -5   99.02    5.96
  -1  -6   5   94.86    5.92
   1  -6   5   89.65    5.94
   1  -6  -5   91.48    6.26
   1  -6  -5   93.65    6.12
   1  -6  -5   93.93    5.43
   1  -6   5   92.28    5.75
   1  -6   5   97.52    6.46
   1  -6  -5   98.78    6.15
   1  -6   5   85.30    5.68
   3  -6  -5  292.81   10.49
   3  -6  -5  298.87    9.99
   3  -6  -5  285.83   10.57
   3  -6  -5  297.28    9.66
   3  -6   5  299.87   10.14
   3  -6   5  291.99   10.38
   5  -6  -5  767.19   17.03
   5  -6  -5  822.44   18.36
   5  -6   5  771.46   17.13
  -4  -6   6  297.60    9.39
  -4   6  -6  308.52    9.57
  -4   6  -6  318.01   10.26
  -4  -6   6  300.38    9.45
  -2  -6   6   29.62    4.32
  -2  -6   6   30.39    3.69
  -2   6  -6   33.26    3.67
  -2   6  -6   36.26    4.71
   0  -6   6 1257.44   29.81
   0  -6  -6 1221.65   29.28
   0  -6  -6 1233.97   29.35
   0   6  -6 1250.92   30.38
   0  -6   6 1237.10   30.10
   0  -6  -6 1297.80   29.62
   0  -6   6 1269.27   29.87
   2  -6   6   29.07    3.72
   2  -6  -6   30.30    4.15
   2  -6  -6   36.17    4.45
   2  -6  -6   28.20    4.07
   2  -6   6   32.12    4.29
   2  -6   6   32.73    4.42
   4  -6  -6  301.40    9.41
   4  -6  -6  300.94    9.70
   4  -6   6  297.45   10.23
   4  -6   6  294.94    9.58
  -5  -6   7    1.55    1.35
  -5   6  -7    0.57    1.30
  -5   6   7    1.33    1.18
  -3   6  -7  124.82    5.78
  -3   6  -7  115.27    6.38
  -3  -6   7  115.92    5.89
  -3  -6   7  119.31    6.53
  -1  -6   7  162.95    7.47
  -1  -6  -7  161.18    7.02
  -1  -6   7  154.39    6.58
  -1   6  -7  167.84    8.18
  -1  -6   7  165.01    7.84
  -1  -6  -7  158.57    7.31
  -1  -6   7  167.58    7.87
   1  -6   7  166.70    7.68
   1  -6  -7  153.61    7.34
   1  -6  -7  157.63    7.54
   1  -6  -7  163.04    7.04
   1  -6   7  165.85    7.91
   1  -6  -7  172.60    7.57
   1  -6   7  160.73    7.82
   3   6  -7  113.47    5.58
   3  -6  -7  116.04    6.14
   3  -6  -7  113.32    5.63
   3  -6  -7  117.03    5.88
   3  -6   7  113.68    6.44
   3  -6   7  118.41    6.22
   5  -6   7    1.16    1.09
   5  -6  -7    0.74    1.01
   5  -6  -7    1.22    1.24
   5  -6   7   -0.51    1.44
  -4   6  -8  873.82   19.47
  -4   6  -8  883.13   19.97
  -2   6  -8   30.28    3.16
  -2  -6   8   26.11    2.77
  -2  -6   8   22.62    3.02
   0  -6   8 1474.53   32.91
   0  -6  -8 1393.60   31.77
   0  -6  -8 1416.68   32.20
   0  -6   8 1424.57   32.05
   0   6  -8 1491.94   33.61
   0  -6   8 1419.04   32.64
   0  -6  -8 1472.73   32.54
   0  -6   8 1449.44   33.10
   2  -6   8   28.34    3.99
   2  -6   8   25.54    3.23
   2  -6  -8   29.54    3.84
   2  -6  -8   31.76    3.95
   2  -6  -8   26.67    3.25
   2  -6   8   30.87    3.95
   4  -6  -8  872.05   19.28
   4  -6  -8  838.96   18.90
   4  -6   8  887.08   19.67
   4  -6   8  874.54   19.65
  -3   6  -9   47.12    3.05
  -3   6  -9   44.34    3.39
  -1  -6   9   12.39    3.37
  -1  -6   9    8.29    2.52
  -1   6  -9    9.43    3.07
  -1  -6   9    9.71    2.76
  -1  -6  -9    7.45    2.93
   1  -6  -9    9.02    2.83
   1  -6   9    8.28    2.87
   1  -6   9    8.02    2.70
   1  -6   9    9.47    2.87
   1  -6  -9    8.32    2.89
   3   6  -9   45.06    3.10
   3  -6  -9   42.62    3.18
   3  -6   9   46.63    3.29
  -2   6 -10   25.65    2.79
  -2  -6  10   24.11    2.90
   0  -6  10  323.31    9.73
   0   6 -10  315.81    9.73
   0  -6 -10  315.35    9.17
   0  -6  10  306.20    9.24
   0   6 -10  324.61    9.96
   0  -6  10  288.30    8.58
   0  -6 -10  327.54    9.57
   0  -6  10  327.92    9.98
   2  -6  10   26.46    2.41
   2   6 -10   25.58    2.94
   2  -6 -10   23.61    2.50
   2  -6 -10   27.29    2.86
   2  -6  10   26.65    2.83
   2   6 -10   26.61    2.81
   2  -6  10   21.88    2.36
   2  -6  10   22.11    2.94
  -1   6 -11  314.70    8.32
  -1  -6  11  321.47    8.32
  -1  -6  11  342.63    9.08
   1   6 -11  340.66    9.33
   1  -6 -11  347.57    9.04
   1  -6  11  329.97    9.03
   1  -6  11  354.01    9.49
   3  -6  11   29.06    1.56
   0   6 -12  483.06   10.71
   0  -6  12  459.48   10.51
  -5  -7   0    2.16    1.23
  -5   7   0    0.37    1.34
  -3  -7   0   -0.10    2.30
  -3   7   0   -0.30    2.13
  -3  -7   0    0.84    2.99
  -1  -7   0   -0.69    2.66
  -1  -7   0    0.31    2.97
   1  -7   0    2.11    3.19
   1  -7   0    0.49    3.36
   1  -7   0   -0.91    2.53
   1  -7   0    0.93    3.12
   3  -7   0    3.06    2.85
   3  -7   0   -0.29    3.16
   3  -7   0   -0.10    2.11
   5  -7   0    0.75    1.59
  -4  -7  -1   42.13    3.01
  -4  -7   1   42.41    3.27
  -4   7  -1   46.26    3.23
  -4   7   1   48.47    3.20
  -4  -7  -1   47.67    3.75
  -2  -7   1 1338.80   30.22
  -2  -7  -1 1354.08   30.48
  -2  -7   1 1338.44   31.07
   0  -7  -1   27.21    4.26
   0  -7   1   28.38    4.39
   0  -7  -1   23.65    3.18
   0  -7   1   23.85    3.70
   0  -7   1   24.09    3.95
   0  -7  -1   29.22    4.20
   2  -7  -1 1352.72   29.67
   2  -7  -1 1305.10   29.99
   2  -7  -1 1307.95   30.17
   2  -7   1 1283.70   30.25
   2  -7   1 1293.48   29.29
   2  -7   1 1257.22   29.20
   4  -7  -1   48.84    3.54
   4  -7  -1   41.53    3.75
   4  -7   1   44.28    3.81
   4  -7   1   41.30    2.88
  -5  -7   2  118.54    4.07
  -5   7  -2  123.97    3.93
  -5   7   2  119.16    3.77
  -3  -7   2  167.64    6.64
  -3   7  -2  167.31    6.19
  -3   7   2  174.22    6.13
  -3   7  -2  169.01    6.27
  -3  -7  -2  176.92    6.92
  -1  -7   2  265.96    9.71
  -1  -7   2  247.13    9.43
  -1  -7  -2  252.56    8.67
   1  -7  -2  266.58    9.62
   1  -7   2  272.18    9.83
   1  -7  -2  253.36    9.60
   1  -7   2  257.88    9.81
   1  -7   2  254.36    9.35
   3  -7  -2  168.59    6.60
   3  -7  -2  180.24    7.39
   3  -7  -2  172.59    7.28
   3  -7   2  172.48    7.38
   3  -7   2  162.88    6.80
   5  -7  -2  117.15    3.76
   5  -7  -2  122.81    4.09
   5  -7   2  123.32    4.23
  -4  -7   3   57.34    3.53
  -4   7  -3   59.40    3.26
  -4   7   3   58.21    3.14
  -4   7  -3   53.98    3.17
  -4  -7   3   55.36    4.06
  -2  -7   3  649.60   16.42
  -2   7  -3  627.29   16.17
  -2  -7  -3  618.90   15.69
   0  -7   3   53.78    5.05
   0  -7  -3   52.88    4.84
   0  -7  -3   52.76    4.66
   0  -7   3   56.89    4.92
   0   7  -3   53.17    4.16
   0  -7   3   59.87    4.94
   2  -7  -3  658.19   17.02
   2  -7   3  661.06   16.66
   2  -7  -3  653.79   17.23
   2  -7  -3  644.17   16.86
   2  -7   3  618.61   16.95
   2  -7   3  613.52   16.85
   4  -7  -3   53.87    2.88
   4  -7  -3   58.25    3.77
   4  -7  -3   53.87    3.47
   4  -7   3   56.99    3.70
   4  -7   3   52.46    3.50
  -3   7  -4  403.00   10.59
  -3   7  -4  403.29   11.35
  -3  -7   4  429.07   12.31
  -1  -7   4  458.07   13.27
  -1   7  -4  436.42   12.55
  -1  -7   4  417.16   12.00
   1  -7   4  465.79   13.26
   1  -7  -4  443.35   13.14
   1   7  -4  430.98   12.51
   1  -7  -4  426.52   12.43
   1  -7   4  436.44   12.78
   1  -7   4  425.54   13.05
   1  -7   4  415.70   11.84
   3  -7  -4  409.03   11.46
   3   7  -4  387.84   10.79
   3  -7  -4  413.24   11.92
   3  -7  -4  405.57   11.14
   3  -7   4  422.57   11.56
   3  -7   4  413.83   11.87
   5  -7  -4  199.68    5.10
  -4  -7   5  439.69   10.94
  -4   7  -5  461.52   10.39
  -4  -7   5  459.13   10.99
  -2  -7   5  158.76    6.34
  -2   7  -5  170.89    6.79
  -2  -7   5  153.90    6.30
   0  -7   5  471.24   13.58
   0  -7  -5  442.89   12.98
   0   7  -5  449.49   12.98
   0  -7   5  459.02   13.41
   0  -7   5  420.49   12.27
   2  -7   5  158.84    6.38
   2  -7  -5  164.30    6.87
   2  -7  -5  160.52    6.84
   2   7  -5  157.11    6.45
   2  -7  -5  149.19    5.84
   2  -7   5  163.31    6.37
   2  -7   5  149.46    6.01
   4  -7  -5  436.54   10.08
   4  -7   5  459.82   10.91
  -3   7  -6  208.35    7.01
  -3  -7   6  216.35    7.07
  -1  -7   6  174.76    7.03
  -1   7  -6  180.89    7.17
  -1  -7   6  182.05    7.51
  -1  -7   6  174.34    6.84
   1  -7   6  188.80    7.29
   1   7  -6  182.69    7.25
   1  -7   6  178.40    7.39
   1  -7   6  169.23    6.73
   3  -7  -6  204.87    6.83
   3   7  -6  197.15    6.59
   3  -7  -6  207.81    6.84
   3  -7   6  192.34    6.21
  -4  -7   7  481.15   10.58
  -2  -7   7   43.40    3.07
  -2   7  -7   49.61    3.55
  -2  -7   7   52.26    3.68
  -2  -7   7   53.54    3.55
   0  -7   7 1074.31   23.95
   0  -7  -7 1003.51   23.14
   0   7  -7 1048.31   23.87
   0  -7   7 1009.00   23.71
   0  -7   7 1005.87   23.27
   2  -7   7   42.44    3.10
   2   7  -7   47.52    3.42
   2  -7   7   48.63    3.73
   2  -7   7   50.62    3.38
   4  -7  -7  493.21   10.70
   4  -7   7  522.68   11.22
  -1  -7   8   10.85    2.40
  -1   7  -8   10.74    2.42
  -1  -7   8   10.92    2.24
   1  -7   8   10.66    2.28
   1  -7  -8   14.11    2.44
   1   7  -8    6.17    2.20
   1  -7   8   11.64    2.55
   1  -7   8   13.48    2.36
   3  -7   8   19.23    1.92
   3  -7   8   17.46    1.65
   0  -7   9 1258.67   26.77
   0   7  -9 1282.41   26.93
   0  -7   9 1232.44   26.59
   2   7  -9   27.46    1.98
   2  -7  -9   29.56    2.02
   2  -7   9   24.32    1.88
   2  -7   9   26.63    2.11
   1   7 -10   23.62    1.81
   1  -7  10   23.28    1.75
  -2  -8   0   31.56    2.84
   0  -8   0 1497.86   31.48
   2  -8   0   34.82    3.33
  -3  -8  -1   80.63    3.42
  -3  -8   1   85.11    3.79
  -1  -8  -1   18.80    2.41
  -1  -8   1   17.65    2.73
  -1  -8   1   17.03    2.78
   1  -8   1   19.39    2.42
   1  -8   1   22.47    2.87
   1  -8  -1   19.94    3.15
   1  -8   1   21.25    3.15
   3  -8  -1   86.78    3.89
   3  -8   1   80.66    3.86
  -2  -8   2   41.41    3.30
   0  -8   2  225.24    7.43
   0  -8   2  250.07    8.20
   2  -8  -2   39.63    3.19
   2  -8   2   38.13    3.23
   2  -8   2   40.41    2.80
   4  -8   2  346.38    7.66
  -3  -8   3   40.06    2.68
  -1  -8   3   77.75    4.13
   1  -8   3   81.16    4.23
   1  -8   3   70.76    4.00
   3  -8  -3   39.68    2.34
   3  -8   3   39.31    2.45
   3  -8   3   36.01    2.18
  -2  -8   4  299.17    8.43
   0  -8   4  171.93    6.20
   0  -8   4  156.84    5.94
   2  -8   4  281.18    7.86
  -3  -8   5   68.90    2.58
  -1  -8   5  246.79    7.25
   1  -8   5  254.39    7.30
   1  -8   5  233.53    7.26
   3  -8   5   66.25    2.53
  -2  -8   6  191.45    5.37
   0  -8   6  156.55    5.30
   2   8  -6  125.83    3.48
  -1  -8   7    6.86    1.34
   1   8  -7    7.34    1.42
   1  -8   7    8.96    1.49
TITL ico3a_auto in Ima2
REM Ima2 (#46, found as I2mb in bca setting)
CELL 1.54184   7.202366  12.798316   6.693553  90.0000  90.0000  90.0000
ZERR    4.00   0.000129   0.000220   0.000117   0.0000   0.0000   0.0000
LATT -2
SYMM -x,-y, z
SYMM  x+1/2,-y, z
SYMM -x+1/2, y, z
SFAC C H N Cl Co
UNIT 16.00 16.00 8.00 8.00 4.00
REM  CrysAlisPro recorded range (K): Min=100.0; max=100.0; aver:100.0
TEMP -173
TREF
HKLF 4
END
_computing_structure_solution     'SHELXT 2014/4 (Sheldrick, 2014)'
;
_shelx_hkl_checksum     43075
_shelx_res_file
;
TITL ico3a_auto_a.res in Imma
    ico3a.res
    created by SHELXL-2016/6 at 08:20:22 on 07-Jul-2023
REM Old TITL ico3a_auto in Ima2
REM SHELXT solution in Imma
REM R1 0.053, Rweak 0.016, Alpha 0.030, Orientation a'=c, b'=a, c'=b
REM Formula found by SHELXT: C4 N2 Cl2 Co
CELL 1.54184 6.6935 7.2024 12.7978 90 90 90
ZERR 4 0.0001 0.0001 0.0002 0 0 0
LATT 2
SYMM -X,0.5-Y,+Z
SYMM -X,0.5+Y,-Z
SYMM +X,-Y,-Z
SFAC C H Cl Co N
UNIT 16 16 8 4 8
L.S. 10
PLAN  5
TEMP -173
fmap 2
acta
BOND $H
HTAB
EQIV $4 x-1/2, y-1/2, z+1/2
HTAB C2 Cl1_$4
EQIV $5 -x+1/2, -y+1, z+1/2
HTAB C2 Cl1_$5
REM <olex2.extras>
REM <HklSrc "%.\\ico3a.hkl">
REM </olex2.extras>
WGHT    0.039000    0.961800
EXTI    0.001641
FVAR       0.51709
CO1   4    0.250000    0.250000    0.250000    10.25000    0.00364    0.01106 =
         0.00616    0.00000   -0.00030    0.00000
CL1   3    0.500000    0.478038    0.191177    10.50000    0.00600    0.01080 =
         0.00986    0.00073    0.00000    0.00000
N1    5    0.399124    0.250000    0.396865    10.50000    0.00521    0.01069 =
         0.00867    0.00000    0.00005    0.00000
C1    1    0.302513    0.250000    0.487654    10.50000    0.00757    0.01836 =
         0.01185    0.00000    0.00202    0.00000
AFIX  43
H1    2    0.160605    0.250000    0.486369    10.50000   -1.20000
AFIX   0
C2    1    0.397346    0.250000    0.584522    10.50000    0.01032    0.01422 =
         0.00901    0.00000   -0.00046    0.00000
AFIX  43
H2    2    0.323309    0.250000    0.647854    10.50000   -1.20000
AFIX   0
HKLF 4
REM  ico3a_auto_a.res in Imma
REM R1 =  0.0203 for     386 Fo > 4sig(Fo)  and  0.0206 for all     395 data
REM     30 parameters refined using      0 restraints
END
WGHT      0.0390      0.9618
REM Instructions for potential hydrogen bonds
HTAB C2 Cl1_$4
HTAB C2 Cl1_$5
REM Highest difference peak  0.638,  deepest hole -0.338,  1-sigma level  0.091
Q1    1   0.1312  0.2500  0.2401  10.50000  0.05    0.64
Q2    1   0.6167  0.4733  0.1907  11.00000  0.05    0.40
Q3    1   0.6236  0.3822  0.2160  11.00000  0.05    0.39
Q4    1   0.5000  0.2500  0.5887  10.25000  0.05    0.39
Q5    1   0.5000  0.2500  0.3950  10.25000  0.05    0.31
;
_shelx_res_checksum     53006
