# Supplementary material for: Synthesis and crystal structure of catena-poly[cobalt(II)-di-μ-chlorido-μ-pyridazine-κ2 N 1:N 2]
Source: Acta Crystallogr E Crystallogr Commun. 2023 Sep 8;79(Pt 10):872–6. doi: 10.1107/S2056989023007065 (PMC10561210; doi:10.1107/S2056989023007065)
Supplement: Supplementary file 2 [file e-79-00872-Isup2.hkl]

data_I                                                                          
_shelx_title ' ico3a_auto_a.res in Imma'                                        
_shelx_refln_list_code          4                                               
_shelx_F_calc_maximum      198.01                                               
_exptl_crystal_F_000       412.00                                               
_reflns_d_resolution_high  0.7824                                               
                                                                                
loop_                                                                           
 _space_group_symop_operation_xyz                                               
 'x, y, z'                                                                      
 '-x, -y+1/2, z'                                                                
 '-x, y+1/2, -z'                                                                
 'x, -y, -z'                                                                    
 'x+1/2, y+1/2, z+1/2'                                                          
 '-x+1/2, -y+1, z+1/2'                                                          
 '-x+1/2, y+1, -z+1/2'                                                          
 'x+1/2, -y+1/2, -z+1/2'                                                        
 '-x, -y, -z'                                                                   
 'x, y-1/2, -z'                                                                 
 'x, -y-1/2, z'                                                                 
 '-x, y, z'                                                                     
 '-x+1/2, -y+1/2, -z+1/2'                                                       
 'x+1/2, y, -z+1/2'                                                             
 'x+1/2, -y, z+1/2'                                                             
 '-x+1/2, y+1/2, z+1/2'                                                         
                                                                                
_cell_length_a     6.6935                                                       
_cell_length_b     7.2024                                                       
_cell_length_c    12.7978                                                       
_cell_angle_alpha  90.000                                                       
_cell_angle_beta   90.000                                                       
_cell_angle_gamma  90.000                                                       
                                                                                
_shelx_F_squared_multiplier     1.000                                           
                                                                                
loop_                                                                           
 _refln_index_h                                                                 
 _refln_index_k                                                                 
 _refln_index_l                                                                 
 _refln_F_squared_calc                                                          
 _refln_F_squared_meas                                                          
 _refln_F_squared_sigma                                                         
 _refln_observed_status                                                         
   2   0   0        417.89        503.26         9.31 o                         
   4   0   0      10868.45       9295.22       157.74 o                         
   6   0   0         79.39        101.82        11.91 o                         
   8   0   0       5943.93       6859.42       173.84 o                         
   0   2   0      10082.95       9887.51       108.16 o                         
   2   2   0      29980.72      31107.34       428.54 o                         
   4   2   0       1964.69       2027.21        19.84 o                         
   6   2   0      11999.84      11114.84       106.13 o                         
   8   2   0        368.76        351.62        15.25 o                         
   0   4   0      39208.50      42263.58       569.25 o                         
   2   4   0         84.23         98.48         3.75 o                         
   4   4   0       5592.49       5652.43        86.54 o                         
   6   4   0         82.42         93.59         7.47 o                         
   0   6   0       2066.58       2062.54        27.91 o                         
   2   6   0       6308.45       6319.41        81.29 o                         
   4   6   0        445.15        462.37         8.82 o                         
   6   6   0       4498.87       4626.81       194.01 o                         
   0   8   0       5987.36       5714.72       120.10 o                         
   2   8   0        129.57        123.52         8.09 o                         
   1   0   1        785.88        734.31        11.80 o                         
   3   0   1       4624.88       4574.62        38.54 o                         
   5   0   1       1359.32       1319.85        24.57 o                         
   7   0   1       1050.56       1001.68        29.26 o                         
   0   1   1      13688.79      14477.57       325.37 o                         
   2   1   1       4000.25       3848.15        25.65 o                         
   4   1   1       4374.15       4022.12        26.23 o                         
   6   1   1       1505.39       1435.55        19.42 o                         
   8   1   1       1368.94       1559.49        45.04 o                         
   1   2   1       8889.49       9023.93        53.06 o                         
   3   2   1          6.35         17.77         1.17 o                         
   5   2   1         98.21         97.68         3.87 o                         
   7   2   1         26.68         38.69         3.76 o                         
   0   3   1       1921.50       1867.44        15.77 o                         
   2   3   1       8795.77       8597.65        62.90 o                         
   4   3   1        633.67        638.28         9.55 o                         
   6   3   1       3705.41       3547.49        23.81 o                         
   8   3   1        206.90        205.96         6.71 o                         
   1   4   1        128.06        166.01         3.06 o                         
   3   4   1       1744.64       1814.21        17.13 o                         
   5   4   1        739.76        719.05        10.40 o                         
   7   4   1        646.99        626.01         7.41 o                         
   0   5   1       8919.35       9186.83        83.47 o                         
   2   5   1        160.65        175.94         4.43 o                         
   4   5   1       4944.14       4834.73        70.50 o                         
   6   5   1        100.96        106.86         3.48 o                         
   1   6   1       1295.26       1323.63         9.87 o                         
   3   6   1          8.18         12.14         3.25 o                         
   5   6   1         10.20         15.98         2.67 o                         
   0   7   1         78.52         96.70         5.92 o                         
   2   7   1       4890.34       4990.75        37.99 o                         
   4   7   1        147.03        167.51         4.16 o                         
   1   8   1         77.13         73.01         3.88 o                         
   3   8   1        334.83        311.66         6.98 o                         
   0   0   2      11325.62      11231.05       746.66 o                         
   2   0   2        411.13        455.37         6.19 o                         
   4   0   2      15526.93      14461.73       171.08 o                         
   6   0   2        114.28        122.48         7.88 o                         
   8   0   2       4971.11       5654.91        76.62 o                         
   1   1   2          6.37          8.41         0.56 o                         
   3   1   2         89.82        103.39         1.80 o                         
   5   1   2        110.83        119.61         3.58 o                         
   7   1   2         62.83         58.77         4.94 o                         
   0   2   2       3659.91       3738.50        45.12 o                         
   2   2   2      14951.29      15132.74        88.34 o                         
   4   2   2        266.84        288.76         4.16 o                         
   6   2   2       6079.18       5931.93        45.60 o                         
   8   2   2         90.69        106.62        15.83 o                         
   1   3   2        938.27        902.92         7.50 o                         
   3   3   2        331.85        299.23         3.88 o                         
   5   3   2        158.35        144.62         3.83 o                         
   7   3   2        108.81        106.34         5.16 o                         
   0   4   2       5200.60       4968.93        46.49 o                         
   2   4   2        102.17        125.47         5.32 o                         
   4   4   2       7935.12       7795.43        45.25 o                         
   6   4   2         96.52        108.48         4.70 o                         
   1   5   2        540.55        546.55         6.44 o                         
   3   5   2        714.80        723.45        10.07 o                         
   5   5   2        593.72        590.89         9.78 o                         
   7   5   2        434.13        366.46        15.02 o                         
   0   6   2        221.27        236.00         6.23 o                         
   2   6   2       3697.57       3743.50        24.06 o                         
   4   6   2        230.29        238.10         5.51 o                         
   6   6   2       2163.24       2175.47        27.31 o                         
   1   7   2        945.12        970.11        12.57 o                         
   3   7   2        620.49        640.99         7.96 o                         
   5   7   2        462.57        452.65         6.07 o                         
   0   8   2        796.72        889.10        46.56 o                         
   2   8   2        131.25        149.49         5.82 o                         
   4   8   2       1670.58       1311.92        29.01 o                         
   1   0   3       8750.22       9141.64       109.11 o                         
   3   0   3       4507.15       4267.08        70.10 o                         
   5   0   3       5982.53       5520.83        50.01 o                         
   7   0   3       1545.37       1592.43        28.30 o                         
   0   1   3       6104.64       6300.32        72.38 o                         
   2   1   3       4437.58       4196.46        26.84 o                         
   4   1   3       4038.93       3919.21        28.65 o                         
   6   1   3       1368.31       1336.49        17.84 o                         
   8   1   3       1220.91       1534.04        44.66 o                         
   1   2   3       8081.01       8226.26        48.14 o                         
   3   2   3       5540.48       5483.26        28.94 o                         
   5   2   3       1173.94       1117.70         8.33 o                         
   7   2   3       2480.58       2499.50        24.12 o                         
   0   3   3       1856.98       1762.14        27.30 o                         
   2   3   3       5518.51       5349.36        34.92 o                         
   4   3   3       1590.12       1553.99        20.41 o                         
   6   3   3       2050.06       1980.52        18.50 o                         
   1   4   3       2625.57       2633.41        19.64 o                         
   3   4   3       1786.96       1722.12        19.48 o                         
   5   4   3       3280.82       3263.28        26.07 o                         
   7   4   3        825.81        830.00        12.79 o                         
   0   5   3       3708.99       3747.83        37.36 o                         
   2   5   3        808.80        845.90        11.84 o                         
   4   5   3       2925.82       2906.61        25.80 o                         
   6   5   3        318.94        332.42         5.76 o                         
   1   6   3       1270.39       1246.55        13.61 o                         
   3   6   3       1356.53       1425.62        13.33 o                         
   5   6   3        226.52        241.44         4.76 o                         
   0   7   3        201.07        205.30         7.23 o                         
   2   7   3       2349.62       2405.28        22.21 o                         
   4   7   3        203.91        209.60         4.03 o                         
   1   8   3        265.48        286.78        10.18 o                         
   3   8   3        147.46        144.60         4.48 o                         
   0   0   4       4986.53       4979.64        49.47 o                         
   2   0   4       9070.45       8867.57       148.84 o                         
   4   0   4       7785.09       7140.89        88.91 o                         
   6   0   4        370.64        364.70         9.54 o                         
   8   0   4        499.76        524.19        71.99 o                         
   1   1   4        160.51        142.47         1.98 o                         
   3   1   4         44.79         52.51         1.88 o                         
   5   1   4        238.17        224.52         3.76 o                         
   7   1   4         16.16         16.57         4.17 o                         
   0   2   4       2232.25       2198.03        37.33 o                         
   2   2   4       9946.89      10189.51        57.67 o                         
   4   2   4       4841.05       4656.52        33.00 o                         
   6   2   4        712.32        705.01        10.43 o                         
   8   2   4        231.47        241.00         6.85 o                         
   1   3   4       1044.38       1059.80        10.29 o                         
   3   3   4        934.35        874.53         8.92 o                         
   5   3   4        276.49        255.46         6.15 o                         
   7   3   4        465.55        514.92        10.64 o                         
   0   4   4       2494.51       2422.57        32.08 o                         
   2   4   4       4194.86       4225.54        30.04 o                         
   4   4   4       4363.81       4221.67        29.19 o                         
   6   4   4        260.83        264.83         6.41 o                         
   1   5   4       1481.30       1488.07        16.66 o                         
   3   5   4       1138.31       1143.96        10.96 o                         
   5   5   4       1343.38       1387.73        14.33 o                         
   0   6   4        808.94        824.19        11.47 o                         
   2   6   4       2888.08       2927.25        27.71 o                         
   4   6   4       1891.46       1931.12        23.30 o                         
   6   6   4        315.26        295.83         8.05 o                         
   1   7   4       1640.89       1635.68        15.56 o                         
   3   7   4       1511.33       1538.20        14.29 o                         
   5   7   4        854.97        751.22        19.19 o                         
   0   8   4        568.98        616.16        28.28 o                         
   2   8   4       1110.78       1088.89        33.79 o                         
   1   0   5      17145.15      18028.05       233.18 o                         
   3   0   5       5074.50       4916.11        43.92 o                         
   5   0   5        341.96        336.49         6.31 o                         
   7   0   5       2493.38       2481.10        41.62 o                         
   0   1   5       4888.76       4816.14        45.19 o                         
   2   1   5       6851.38       6933.88        73.17 o                         
   4   1   5       3415.85       3313.32        30.27 o                         
   6   1   5       1176.68       1166.57        14.58 o                         
   8   1   5        527.64        517.54        20.18 o                         
   1   2   5       1870.54       1785.50        35.96 o                         
   3   2   5       4491.40       4240.77        28.87 o                         
   5   2   5       8438.74       8101.49        57.43 o                         
   7   2   5       1809.97       1826.41        29.23 o                         
   0   3   5       4806.57       5023.46       101.26 o                         
   2   3   5       3368.32       3366.50        22.64 o                         
   4   3   5       3605.45       3492.76        24.79 o                         
   6   3   5        564.72        547.37         7.34 o                         
   1   4   5       6155.62       6244.67        49.55 o                         
   3   4   5       2366.93       2430.02        17.75 o                         
   5   4   5        115.90        120.92         4.97 o                         
   7   4   5       1400.69       1420.93        33.59 o                         
   0   5   5       1137.22       1137.38        15.68 o                         
   2   5   5       3525.93       3599.57        30.91 o                         
   4   5   5       1092.60       1131.85        13.23 o                         
   6   5   5       1002.27       1009.90        12.14 o                         
   1   6   5        336.33        348.18         6.00 o                         
   3   6   5       1083.23       1110.29        11.19 o                         
   5   6   5       3069.97       3091.10        51.86 o                         
   0   7   5       1696.52       1684.77        25.67 o                         
   2   7   5        607.82        593.33         7.58 o                         
   4   7   5       1699.01       1700.41        19.94 o                         
   1   8   5        931.01        920.39        19.89 o                         
   3   8   5        285.49        253.19         6.77 o                         
   0   0   6       1391.87       1487.25        28.69 o                         
   2   0   6       6950.02       6351.85        65.03 o                         
   4   0   6        358.60        376.86        21.86 o                         
   6   0   6       8223.83       7879.08       150.59 o                         
   1   1   6        437.63        495.92         9.08 o                         
   3   1   6         88.85         78.18         2.39 o                         
   5   1   6         94.37         98.44         4.84 o                         
   7   1   6         42.41         40.39         4.05 o                         
   0   2   6      16101.27      16309.09       158.40 o                         
   2   2   6        203.21        253.58         3.64 o                         
   4   2   6       3510.19       3465.96        20.17 o                         
   6   2   6        703.95        694.70        10.58 o                         
   1   3   6        173.77        162.81         3.09 o                         
   3   3   6        344.31        331.54         5.17 o                         
   5   3   6        984.42        968.34        18.30 o                         
   7   3   6        172.69        191.60         6.70 o                         
   0   4   6        988.35       1050.31        17.77 o                         
   2   4   6       3643.47       3610.53        41.23 o                         
   4   4   6        220.60        248.80         6.39 o                         
   6   4   6       5170.14       5200.23        62.15 o                         
   1   5   6       1256.54       1247.09         9.36 o                         
   3   5   6        783.84        778.88        10.31 o                         
   5   5   6        142.04        161.34         6.29 o                         
   0   6   6       4561.10       4749.86        42.65 o                         
   2   6   6        102.52        118.94         4.86 o                         
   4   6   6       1067.23       1134.96        12.85 o                         
   1   7   6        641.12        669.96         9.46 o                         
   3   7   6        759.20        765.63        11.08 o                         
   0   8   6        559.54        586.91        19.87 o                         
   2   8   6        667.57        568.32       123.15 o                         
   1   0   7        856.71        825.21        15.37 o                         
   3   0   7        870.54        816.36        11.14 o                         
   5   0   7       2854.01       2793.49        54.19 o                         
   7   0   7        414.99        388.40        10.71 o                         
   0   1   7       3286.35       3213.09        29.62 o                         
   2   1   7       3026.62       2964.11        30.12 o                         
   4   1   7        973.85        947.63         7.66 o                         
   6   1   7       2442.47       2485.33        31.62 o                         
   1   2   7       2173.56       2313.36        26.28 o                         
   3   2   7       1422.33       1429.08        13.32 o                         
   5   2   7         30.20         26.62         4.36 o                         
   7   2   7        735.09        775.05        11.70 o                         
   0   3   7       6329.54       6672.93        76.77 o                         
   2   3   7        413.37        409.43         7.46 o                         
   4   3   7       2765.49       2742.45        24.89 o                         
   6   3   7        559.84        565.61        13.44 o                         
   1   4   7        382.34        361.22         5.50 o                         
   3   4   7        442.27        435.81         7.28 o                         
   5   4   7       1745.43       1793.08        17.78 o                         
   0   5   7        214.24        218.06         6.70 o                         
   2   5   7       3667.21       3702.57        26.71 o                         
   4   5   7         97.78        117.76         4.54 o                         
   6   5   7       3093.53       2846.11        73.65 o                         
   1   6   7        587.72        608.80         7.49 o                         
   3   6   7        411.12        437.41         7.13 o                         
   5   6   7          3.06          3.33         1.70 o                         
   0   7   7       3837.55       3896.03        50.22 o                         
   2   7   7        166.58        181.03         4.51 o                         
   4   7   7       2259.71       1894.47        42.13 o                         
   1   8   7         26.48         28.99         3.05 o                         
   0   0   8        109.30        131.99         6.47 o                         
   2   0   8      17076.31      16507.75       322.56 o                         
   4   0   8        277.33        262.93         6.17 o                         
   6   0   8       6317.66       6306.59       142.69 o                         
   1   1   8          0.17          0.32         1.83 o                         
   3   1   8          7.63         12.01         2.81 o                         
   5   1   8         97.89        101.01         6.70 o                         
   7   1   8          6.24          6.51         3.45 o                         
   0   2   8      18215.62      18075.62       125.45 o                         
   2   2   8         80.49         94.57         2.96 o                         
   4   2   8       9087.85       9067.95        63.35 o                         
   6   2   8        389.48        397.92         6.30 o                         
   1   3   8         29.89         28.83         2.45 o                         
   3   3   8         61.89         65.00         2.92 o                         
   5   3   8         20.44         24.18         3.13 o                         
   0   4   8        122.99        128.67         6.74 o                         
   2   4   8       9070.48       9075.74        59.12 o                         
   4   4   8        142.01        149.09         5.49 o                         
   6   4   8       3827.67       4013.09        55.12 o                         
   1   5   8         27.64         34.84         3.56 o                         
   3   5   8          2.75          2.73         3.10 o                         
   5   5   8        130.65        129.97         4.65 o                         
   0   6   8       5415.87       5486.24        43.82 o                         
   2   6   8         95.31        103.85         4.21 o                         
   4   6   8       3160.33       3302.85        30.14 o                         
   1   7   8         37.55         42.63         3.11 o                         
   3   7   8         77.79         68.30         4.68 o                         
   1   0   9        903.53        907.72        12.06 o                         
   3   0   9          2.99          4.00         3.28 o                         
   5   0   9         21.08         31.06         6.60 o                         
   7   0   9          0.88         -0.56         5.50 o                         
   0   1   9       3565.68       3804.26        36.79 o                         
   2   1   9       3899.96       3951.61        45.98 o                         
   4   1   9        972.79        991.31        12.78 o                         
   6   1   9       1556.65       1563.30        26.37 o                         
   1   2   9         33.66         40.89         2.37 o                         
   3   2   9        472.18        441.91         7.45 o                         
   5   2   9        181.62        167.94         5.51 o                         
   0   3   9       6848.69       6981.12        61.72 o                         
   2   3   9        664.21        691.05         9.46 o                         
   4   3   9       2903.44       2882.87        20.57 o                         
   6   3   9        222.99        218.91         5.20 o                         
   1   4   9        479.70        496.41         8.68 o                         
   3   4   9          6.74         14.15         3.37 o                         
   5   4   9          6.77          9.97         3.26 o                         
   0   5   9        282.13        312.16         7.69 o                         
   2   5   9       4618.58       4738.45        30.63 o                         
   4   5   9         91.87        107.84         4.34 o                         
   1   6   9         33.38         33.84         3.38 o                         
   3   6   9        175.51        169.34         5.35 o                         
   0   7   9       4688.91       4797.99        58.93 o                         
   2   7   9         97.99        101.18         3.73 o                         
   0   0  10       1727.69       1721.96        85.13 o                         
   2   0  10       9069.97       9251.75       113.60 o                         
   4   0  10        126.65        125.35         7.52 o                         
   6   0  10       3489.81       3480.24        43.36 o                         
   1   1  10        351.00        348.53         5.19 o                         
   3   1  10         41.04         39.57         4.53 o                         
   5   1  10          0.28          4.17         3.15 o                         
   0   2  10       3756.77       3987.43        40.01 o                         
   2   2  10        112.91        116.64         4.30 o                         
   4   2  10       8423.55       8195.93        50.15 o                         
   6   2  10        420.94        464.78         8.50 o                         
   1   3  10          1.33          4.17         3.22 o                         
   3   3  10        438.99        431.91         7.01 o                         
   5   3  10        193.49        185.09         6.75 o                         
   0   4  10        955.66        995.53        15.72 o                         
   2   4  10       5210.28       5378.41        38.57 o                         
   4   4  10        150.83        145.24         5.35 o                         
   1   5  10        736.74        742.99         8.23 o                         
   3   5  10         55.16         62.00         4.20 o                         
   0   6  10       1113.26       1184.79        13.88 o                         
   2   6  10         81.80         93.71         3.20 o                         
   1   7  10         81.06         87.73         4.71 o                         
   1   0  11        652.33        654.40        11.19 o                         
   3   0  11       2987.96       2784.95        34.37 o                         
   5   0  11       2279.67       2407.60        28.42 o                         
   0   1  11        236.94        259.90         5.45 o                         
   2   1  11       1807.04       1799.88        20.41 o                         
   4   1  11       1654.70       1618.78        14.76 o                         
   6   1  11        681.56        665.87        13.75 o                         
   1   2  11       3684.84       3700.45        31.31 o                         
   3   2  11        744.13        825.65        11.04 o                         
   5   2  11        606.47        578.18        10.93 o                         
   0   3  11        757.44        755.94        13.25 o                         
   2   3  11        530.75        545.19         7.92 o                         
   4   3  11       2616.18       2615.20        68.93 o                         
   1   4  11        282.89        291.67         5.48 o                         
   3   4  11       1744.29       1746.29        23.00 o                         
   0   5  11        175.87        189.50         6.07 o                         
   2   5  11       1950.23       1982.98        23.08 o                         
   4   5  11        386.02        330.75         9.25 o                         
   1   6  11       1272.70       1260.69        18.32 o                         
   3   6  11        142.74        108.82         5.84 o                         
   0   0  12       2063.75       2143.21        36.61 o                         
   2   0  12       2873.04       2799.71        65.56 o                         
   4   0  12        214.94        245.75         7.44 o                         
   1   1  12         40.10         37.29         4.14 o                         
   3   1  12        302.62        281.25         6.91 o                         
   5   1  12         68.76         68.22         3.52 o                         
   0   2  12       4938.05       4900.91        66.00 o                         
   2   2  12        623.28        620.32         8.82 o                         
   4   2  12       1266.83       1309.13        16.30 o                         
   1   3  12        970.30        967.46        12.72 o                         
   3   3  12         66.36         77.10         4.74 o                         
   5   3  12        184.39        175.45         8.61 o                         
   0   4  12       1414.27       1443.51        16.97 o                         
   2   4  12       1832.82       1815.27        16.23 o                         
   4   4  12        175.25        172.60         8.85 o                         
   1   5  12        264.67        268.36         4.89 o                         
   3   5  12       1118.73        985.01        25.35 o                         
   0   6  12       2196.01       1786.22        44.68 o                         
   1   0  13       2811.19       2953.82        45.14 o                         
   3   0  13       1689.62       1679.28        30.98 o                         
   5   0  13       1964.10       1963.54        58.88 o                         
   0   1  13       2518.08       2534.33        43.80 o                         
   2   1  13       1516.41       1584.41        16.12 o                         
   4   1  13        901.81        956.16        10.11 o                         
   1   2  13       1810.15       1809.79        23.76 o                         
   3   2  13       2350.41       2379.04        23.53 o                         
   0   3  13       1790.19       1830.49        25.48 o                         
   2   3  13       1451.65       1498.50        16.10 o                         
   4   3  13        626.19        568.66        54.54 o                         
   1   4  13       1595.11       1645.47        14.61 o                         
   3   4  13        915.33        900.13        14.34 o                         
   0   5  13       1601.38       1445.58        49.61 o                         
   2   5  13        743.84        633.54        22.91 o                         
   0   0  14       3045.53       2993.73        71.55 o                         
   2   0  14        120.43        125.49         7.87 o                         
   4   0  14       1673.45       1684.69        41.44 o                         
   1   1  14         13.58         16.05         4.40 o                         
   3   1  14          1.57          2.31         2.49 o                         
   0   2  14        247.28        258.08         7.84 o                         
   2   2  14       1872.67       1820.51        18.88 o                         
   1   3  14        289.62        287.11         5.39 o                         
   3   3  14        331.73        342.35         7.54 o                         
   0   4  14       1935.32       2022.87        34.00 o                         
   2   4  14        120.49        111.38         3.42 o                         
   1   0  15       1371.54       1428.52        22.42 o                         
   3   0  15        724.57        694.95        14.44 o                         
   0   1  15       1490.79       1506.17        41.27 o                         
   2   1  15        275.94        242.49         8.17 o                         
   1   2  15        377.38        354.94         9.85 o                         
   0   3  15        397.93        363.39        33.23 o                         
   0   0  16       3096.41       3117.45        67.04 o                         
   1   1  16        141.07        125.82         3.39 o                         
                                                                                
